# Supplementary material for: Synopsis of fruit-piercing moths of the genus Eudocima (Lepidoptera, Erebidae) from Colombia
Source: Zookeys. 2020 Jul 27;953:85–104. doi: 10.3897/zookeys.953.50709 (PMC7398947; doi:10.3897/zookeys.953.50709)
Supplement: XML Treatment for Eudocima anguina [file zookeys.953.50709-treatment1.xml]

<!DOCTYPE tp:taxon-treatment
  PUBLIC "-//TaxonX//DTD Taxonomic Treatment Publishing DTD v0 20100105//EN" "tax-treatment-NSO.dtd">
<tp:taxon-treatment xmlns:tp="http://www.plazi.org/taxpub"><tp:treatment-meta><kwd-group><label>Taxon classification</label><kwd><named-content xmlns:xlink="http://www.w3.org/1999/xlink" content-type="kingdom">Animalia</named-content></kwd><kwd><named-content xmlns:xlink="http://www.w3.org/1999/xlink" content-type="order">Lepidoptera</named-content></kwd><kwd><named-content xmlns:xlink="http://www.w3.org/1999/xlink" content-type="family">Noctuidae</named-content></kwd></kwd-group><mixed-citation publication-type="journal"><person-group><name><surname>Vargas-Fonseca</surname><given-names>Sergio</given-names></name><name><surname>Correa-Carmona</surname><given-names>Yenny</given-names></name><name><surname>Montes-Rodríguez</surname><given-names>José Mauricio</given-names></name><name><surname>Calero-Mejía</surname><given-names>Humberto</given-names></name><name><surname>Zilli</surname><given-names>Alberto</given-names></name></person-group><article-title>Synopsis of fruit-piercing moths of the genus <italic><tp:taxon-name><tp:taxon-name-part taxon-name-part-type="genus" reg="Eudocima">Eudocima</tp:taxon-name-part></tp:taxon-name></italic> (<tp:taxon-name><tp:taxon-name-part taxon-name-part-type="order">Lepidoptera</tp:taxon-name-part></tp:taxon-name>, <tp:taxon-name><tp:taxon-name-part taxon-name-part-type="family">Erebidae</tp:taxon-name-part></tp:taxon-name>) from Colombia</article-title><source>Zookeys</source><day>27</day><month>7</month><year>2020</year><volume>953</volume><fpage>85</fpage><lpage>104</lpage><pub-id pub-id-type="doi">10.3897/zookeys.953.50709</pub-id></mixed-citation></tp:treatment-meta><tp:nomenclature><tp:taxon-name><object-id xmlns:xlink="http://www.w3.org/1999/xlink" content-type="arpha" xlink:type="simple">C9FBF8F2-7C2E-5080-9B96-BD186E41D907</object-id>
              <tp:taxon-name-part taxon-name-part-type="genus" reg="Eudocima">Eudocima</tp:taxon-name-part>
              <tp:taxon-name-part taxon-name-part-type="species" reg="anguina">anguina</tp:taxon-name-part>
            </tp:taxon-name><tp:taxon-authority>(Schaus, 1911) (Trissophaes)</tp:taxon-authority><xref ref-type="fig" rid="F2">Fig. 2A, B</xref></tp:nomenclature><tp:treatment-sec sec-type="material" id="SECID0E4FAE"><title>Material examined.</title><p>Colombia. <bold>Cundinamarca</bold>: 1♂; San Francisco; vda. Arrayán, Finca Buena vista; <named-content xmlns:xlink="http://www.w3.org/1999/xlink" content-type="dwc:verbatimCoordinates" xlink:type="simple"><named-content content-type="geo-json" specific-use="{&#34;type&#34;:&#34;Point&#34;,&#34;coordinates&#34;:[-74.283300,4.933300]}" id="NCID0EIGAE" xlink:type="simple">4.9333, -74.2833</named-content></named-content>; 1520 m; 20 Jul. 2014; L. Tarazona leg.; light trap; <named-content xmlns:xlink="http://www.w3.org/1999/xlink" content-type="dwc:institutional_code" xlink:type="simple">UNAB</named-content>.</p></tp:treatment-sec><tp:treatment-sec sec-type="comments" id="SECID0ESGAE"><title>Comments.</title><p>This species is characterized by a short discal band on the hindwings. <xref ref-type="bibr" rid="B30">Schaus (1911)</xref> discusses the possibility that <italic><tp:taxon-name><tp:taxon-name-part taxon-name-part-type="genus" reg="Eudocima">Eudocima</tp:taxon-name-part> <tp:taxon-name-part taxon-name-part-type="species" reg="anguina">anguina</tp:taxon-name-part></tp:taxon-name></italic> and <italic><tp:taxon-name><tp:taxon-name-part taxon-name-part-type="genus" reg="Eudocima">Eudocima</tp:taxon-name-part> <tp:taxon-name-part taxon-name-part-type="species" reg="collusoria">collusoria</tp:taxon-name-part></tp:taxon-name></italic> are conspecific, which would make <italic><tp:taxon-name><tp:taxon-name-part taxon-name-part-type="genus" reg="Trissophaes">Trissophaes</tp:taxon-name-part> <tp:taxon-name-part taxon-name-part-type="species" reg="anguina">anguina</tp:taxon-name-part></tp:taxon-name></italic> Schaus, 1911 a synonym of <tp:taxon-name><tp:taxon-name-part taxon-name-part-type="genus" reg="Phalaena">Phalaena</tp:taxon-name-part> (<tp:taxon-name-part taxon-name-part-type="subgenus" reg="Noctua">Noctua</tp:taxon-name-part>) <tp:taxon-name-part taxon-name-part-type="species" reg="collusoria">collusoria</tp:taxon-name-part></tp:taxon-name> Cramer, 1777; however, <xref ref-type="bibr" rid="B41">Zilli and Hogenes (2002)</xref> retained both as valid species. The hostplant and life cycle are unknown.</p></tp:treatment-sec><tp:treatment-sec sec-type="distribution" id="SECID0EPIAE"><title>Distribution.</title><p>Costa Rica (<xref ref-type="bibr" rid="B30">Schaus 1911</xref>) and Colombia.</p></tp:treatment-sec><tp:treatment-sec sec-type="remarks" id="SECID0EZIAE"><title>Remarks.</title><p>This species is herewith recorded for the first time from Colombia, in the locality of San Francisco, Cundinamarca.</p><fig id="F2" position="float" orientation="portrait"><object-id xmlns:xlink="http://www.w3.org/1999/xlink" content-type="doi" xlink:type="simple">10.3897/zookeys.953.50709.figure2</object-id><object-id xmlns:xlink="http://www.w3.org/1999/xlink" content-type="arpha" xlink:type="simple">0D64C17B-B284-52D5-82CF-D373B76923CC</object-id><label>Figure 2.</label><caption><p>Species of <italic><tp:taxon-name><tp:taxon-name-part taxon-name-part-type="genus" reg="Eudocima">Eudocima</tp:taxon-name-part></tp:taxon-name></italic> fruit-piercing moths in Colombia. <bold>A, B</bold> Dorsal and ventral view of <italic><tp:taxon-name><tp:taxon-name-part taxon-name-part-type="genus" reg="Eudocima">E.</tp:taxon-name-part> <tp:taxon-name-part taxon-name-part-type="species" reg="anguina">anguina</tp:taxon-name-part></tp:taxon-name></italic> male <bold>C, D</bold> same for <italic><tp:taxon-name><tp:taxon-name-part taxon-name-part-type="genus" reg="Eudocima">E.</tp:taxon-name-part> <tp:taxon-name-part taxon-name-part-type="species" reg="apta">apta</tp:taxon-name-part></tp:taxon-name></italic> female <bold>E, F</bold> same for <italic><tp:taxon-name><tp:taxon-name-part taxon-name-part-type="genus" reg="Eudocima">E.</tp:taxon-name-part> <tp:taxon-name-part taxon-name-part-type="species" reg="apta">apta</tp:taxon-name-part></tp:taxon-name></italic> male <bold>G, H</bold> same for <italic><tp:taxon-name><tp:taxon-name-part taxon-name-part-type="genus" reg="Eudocima">E.</tp:taxon-name-part> <tp:taxon-name-part taxon-name-part-type="species" reg="collusoria">collusoria</tp:taxon-name-part></tp:taxon-name></italic> female. Scale bars: 1 cm.</p></caption><graphic xmlns:xlink="http://www.w3.org/1999/xlink" xlink:href="zookeys-953-085-g002.jpg" position="float" orientation="portrait" xlink:type="simple" id="oo_436421.jpg"><uri content-type="original_file" xlink:type="simple">https://binary.pensoft.net/fig/436421</uri></graphic></fig></tp:treatment-sec><ref-list><ref id="B30"><mixed-citation xmlns:xlink="http://www.w3.org/1999/xlink" xlink:type="simple"><person-group><name name-style="western"><surname>Schaus</surname><given-names>W</given-names></name></person-group> (<year>1911</year>) New species of <tp:taxon-name><tp:taxon-name-part taxon-name-part-type="suborder">Heterocera</tp:taxon-name-part></tp:taxon-name> from Costa Rica, 5. The Annals and Magazine of Natural History (8)7: 173–193. <ext-link xlink:type="simple" ext-link-type="doi" xlink:href="10.1080/00222931108692920">https://doi.org/10.1080/00222931108692920</ext-link></mixed-citation></ref><ref id="B41"><mixed-citation xmlns:xlink="http://www.w3.org/1999/xlink" xlink:type="simple"><person-group><name name-style="western"><surname>Zilli</surname><given-names>A</given-names></name><name name-style="western"><surname>Hogenes</surname><given-names>W</given-names></name></person-group> (<year>2002</year>) <article-title>An annotated list of the fruit-piercing moth genus <italic><tp:taxon-name><tp:taxon-name-part taxon-name-part-type="genus">Eudocima</tp:taxon-name-part></tp:taxon-name></italic> Billberg, 1820 (sensu Poole) with descriptions of four new species (<tp:taxon-name><tp:taxon-name-part taxon-name-part-type="order">Lepidoptera</tp:taxon-name-part></tp:taxon-name>: <tp:taxon-name><tp:taxon-name-part taxon-name-part-type="family">Noctuidae</tp:taxon-name-part></tp:taxon-name>, <tp:taxon-name><tp:taxon-name-part taxon-name-part-type="subfamily">Catocalinae</tp:taxon-name-part></tp:taxon-name>).</article-title><source>Quadrifina</source><volume>5</volume>: <fpage>153</fpage>–<lpage>207</lpage>.</mixed-citation></ref></ref-list></tp:taxon-treatment>
