# Supplementary material for: Synopsis of fruit-piercing moths of the genus Eudocima (Lepidoptera, Erebidae) from Colombia
Source: Zookeys. 2020 Jul 27;953:85–104. doi: 10.3897/zookeys.953.50709 (PMC7398947; doi:10.3897/zookeys.953.50709)
Supplement: XML Treatment for Eudocima apta [file zookeys.953.50709-treatment2.xml]

<!DOCTYPE tp:taxon-treatment
  PUBLIC "-//TaxonX//DTD Taxonomic Treatment Publishing DTD v0 20100105//EN" "tax-treatment-NSO.dtd">
<tp:taxon-treatment xmlns:tp="http://www.plazi.org/taxpub"><tp:treatment-meta><kwd-group><label>Taxon classification</label><kwd><named-content xmlns:xlink="http://www.w3.org/1999/xlink" content-type="kingdom">Animalia</named-content></kwd><kwd><named-content xmlns:xlink="http://www.w3.org/1999/xlink" content-type="order">Lepidoptera</named-content></kwd><kwd><named-content xmlns:xlink="http://www.w3.org/1999/xlink" content-type="family">Noctuidae</named-content></kwd></kwd-group><mixed-citation publication-type="journal"><person-group><name><surname>Vargas-Fonseca</surname><given-names>Sergio</given-names></name><name><surname>Correa-Carmona</surname><given-names>Yenny</given-names></name><name><surname>Montes-Rodríguez</surname><given-names>José Mauricio</given-names></name><name><surname>Calero-Mejía</surname><given-names>Humberto</given-names></name><name><surname>Zilli</surname><given-names>Alberto</given-names></name></person-group><article-title>Synopsis of fruit-piercing moths of the genus <italic><tp:taxon-name><tp:taxon-name-part taxon-name-part-type="genus" reg="Eudocima">Eudocima</tp:taxon-name-part></tp:taxon-name></italic> (<tp:taxon-name><tp:taxon-name-part taxon-name-part-type="order">Lepidoptera</tp:taxon-name-part></tp:taxon-name>, <tp:taxon-name><tp:taxon-name-part taxon-name-part-type="family">Erebidae</tp:taxon-name-part></tp:taxon-name>) from Colombia</article-title><source>Zookeys</source><day>27</day><month>7</month><year>2020</year><volume>953</volume><fpage>85</fpage><lpage>104</lpage><pub-id pub-id-type="doi">10.3897/zookeys.953.50709</pub-id></mixed-citation></tp:treatment-meta><tp:nomenclature><tp:taxon-name><object-id xmlns:xlink="http://www.w3.org/1999/xlink" content-type="arpha" xlink:type="simple">94479117-7641-5807-859B-2C101B35A6A7</object-id>
              <tp:taxon-name-part taxon-name-part-type="genus" reg="Eudocima">Eudocima</tp:taxon-name-part>
              <tp:taxon-name-part taxon-name-part-type="species" reg="apta">apta</tp:taxon-name-part>
            </tp:taxon-name><tp:taxon-authority>(Walker, [1858]) (Ophideres)</tp:taxon-authority><xref ref-type="fig" rid="F2">Fig. 2C–F</xref></tp:nomenclature><tp:treatment-sec sec-type="material" id="SECID0EVMAE"><title>Material examined.</title><p>Colombia. <bold>Antioquia</bold>: 1♀; Medellín; <named-content xmlns:xlink="http://www.w3.org/1999/xlink" content-type="dwc:verbatimCoordinates" xlink:type="simple"><named-content content-type="geo-json" specific-use="{&#34;type&#34;:&#34;Point&#34;,&#34;coordinates&#34;:[-75.563600,6.251800]}" id="NCID0EANAE" xlink:type="simple">6.2518, -75.5636</named-content></named-content>; Oct. 1993; N. Monsalve leg.; MFLG 46650. 1♂; same locality; Aug. 1967; R. Velez leg.; MFLG 46651. 1♂; Yarumal; vda. Corcovado, Alto de Ventanas; <named-content xmlns:xlink="http://www.w3.org/1999/xlink" content-type="dwc:verbatimCoordinates" xlink:type="simple"><named-content content-type="geo-json" specific-use="{&#34;type&#34;:&#34;Point&#34;,&#34;coordinates&#34;:[-75.443600,7.074300]}" id="NCID0EINAE" xlink:type="simple">7.0743, -75.4436</named-content></named-content>; 2020 m; 22–26 Jun. 2015; ICN. <bold>Boyacá</bold>: 1♀; Cerinza; Parque principal; <named-content xmlns:xlink="http://www.w3.org/1999/xlink" content-type="dwc:verbatimCoordinates" xlink:type="simple"><named-content content-type="geo-json" specific-use="{&#34;type&#34;:&#34;Point&#34;,&#34;coordinates&#34;:[-72.962600,5.963200]}" id="NCID0ESNAE" xlink:type="simple">5.9632, -72.9626</named-content></named-content>; 2750 m; 31 Oct. 2014; E. Corredor leg.; <named-content xmlns:xlink="http://www.w3.org/1999/xlink" content-type="dwc:institutional_code" xlink:type="simple">UNAB</named-content>. <bold>Cauca</bold>: 2♂♂, 1 ♀; Belalcazar [Páez]; PNN Nevado del Huila, Termales, Ins. Pol. Irlanda; <named-content xmlns:xlink="http://www.w3.org/1999/xlink" content-type="dwc:verbatimCoordinates" xlink:type="simple"><named-content content-type="geo-json" specific-use="{&#34;type&#34;:&#34;Point&#34;,&#34;coordinates&#34;:[-75.992800,2.654700]}" id="NCID0EBOAE" xlink:type="simple">2.6547, -75.9928</named-content></named-content>; 2800 m; 2 Sep. 1980; C. Bohórquez leg.; light trap; ICN-80 1783, 1783, 1784. <bold>Cundinamarca</bold>: 1♀; Anapoima; Andalucía; <named-content xmlns:xlink="http://www.w3.org/1999/xlink" content-type="dwc:verbatimCoordinates" xlink:type="simple"><named-content content-type="geo-json" specific-use="{&#34;type&#34;:&#34;Point&#34;,&#34;coordinates&#34;:[-74.535200,4.548900]}" id="NCID0ELOAE" xlink:type="simple">4.5489, -74.5352</named-content></named-content>; 700 m; 14 Sep. 2009; M. Galindo leg.; entomological net; <named-content xmlns:xlink="http://www.w3.org/1999/xlink" content-type="dwc:institutional_code" xlink:type="simple">UNAB</named-content>. 1♂; same locality; 670 m; 1 Nov. 2008; D. Ramirez leg.; entomological net; <named-content xmlns:xlink="http://www.w3.org/1999/xlink" content-type="dwc:institutional_code" xlink:type="simple">UNAB</named-content>. 1♀; Bogotá; Barrio Quinta Ramos; <named-content xmlns:xlink="http://www.w3.org/1999/xlink" content-type="dwc:verbatimCoordinates" xlink:type="simple"><named-content content-type="geo-json" specific-use="{&#34;type&#34;:&#34;Point&#34;,&#34;coordinates&#34;:[-74.092300,4.577500]}" id="NCID0E4OAE" xlink:type="simple">4.5775, -74.0923</named-content></named-content>; 2555 m; 5 Nov. 2015; J. Rincon leg.; hand collecting; <named-content xmlns:xlink="http://www.w3.org/1999/xlink" content-type="dwc:institutional_code" xlink:type="simple">UNAB</named-content>. 1♂, 1♀; Bogotá; Chapinero; <named-content xmlns:xlink="http://www.w3.org/1999/xlink" content-type="dwc:verbatimCoordinates" xlink:type="simple"><named-content content-type="geo-json" specific-use="{&#34;type&#34;:&#34;Point&#34;,&#34;coordinates&#34;:[-74.081800,4.609700]}" id="NCID0EKPAE" xlink:type="simple">4.6097, -74.0818</named-content></named-content>; 1 Nov. 1963–1 Feb. 1964; S. Restrepo leg.; <named-content xmlns:xlink="http://www.w3.org/1999/xlink" content-type="dwc:institutional_code" xlink:type="simple">MPUJ_ENT</named-content> 0019402, 0019395. 1♀; Bogotá; Las Villas; <named-content xmlns:xlink="http://www.w3.org/1999/xlink" content-type="dwc:verbatimCoordinates" xlink:type="simple"><named-content content-type="geo-json" specific-use="{&#34;type&#34;:&#34;Point&#34;,&#34;coordinates&#34;:[-74.081800,4.609700]}" id="NCID0EXPAE" xlink:type="simple">4.6097, -74.0818</named-content></named-content>; 2630 m; 1 Mar. 1985; O. Ricardo leg.; <named-content xmlns:xlink="http://www.w3.org/1999/xlink" content-type="dwc:institutional_code" xlink:type="simple">MPUJ_ENT</named-content> 0019406. 1♂; same locality; 8 Mar. 1985; V. Leonardo leg.; <named-content xmlns:xlink="http://www.w3.org/1999/xlink" content-type="dwc:institutional_code" xlink:type="simple">MPUJ_ENT</named-content> 0019409. 1♂, 1♀; same locality; 17 Mar. 1986–17 Jun. 1988; <abbrev xmlns:xlink="http://www.w3.org/1999/xlink" content-type="institution" xlink:title="Colección Privada LeCrom, Bogotá, Colombia" id="ABBRID0EGQAE" xlink:type="simple">JFLC</abbrev>. 1♂, 3♀♀; same locality; <named-content xmlns:xlink="http://www.w3.org/1999/xlink" content-type="dwc:institutional_code" xlink:type="simple">NHMUK</named-content>. 1♂; Bogotá; U. La Salle; <named-content xmlns:xlink="http://www.w3.org/1999/xlink" content-type="dwc:verbatimCoordinates" xlink:type="simple"><named-content content-type="geo-json" specific-use="{&#34;type&#34;:&#34;Point&#34;,&#34;coordinates&#34;:[-74.081800,4.609700]}" id="NCID0ETQAE" xlink:type="simple">4.6097, -74.0818</named-content></named-content>; 17 Jun. 1977; J. Restrepo leg.; <named-content xmlns:xlink="http://www.w3.org/1999/xlink" content-type="dwc:institutional_code" xlink:type="simple">MLS</named-content> 4684. 1♀; Bogotá; Univ. Nal. Col.; <named-content xmlns:xlink="http://www.w3.org/1999/xlink" content-type="dwc:verbatimCoordinates" xlink:type="simple"><named-content content-type="geo-json" specific-use="{&#34;type&#34;:&#34;Point&#34;,&#34;coordinates&#34;:[-74.083300,4.633300]}" id="NCID0EARAE" xlink:type="simple">4.6333, -74.0833</named-content></named-content>; 2562 m; 18 Nov. 2014; Hernández leg.; hand collecting; <named-content xmlns:xlink="http://www.w3.org/1999/xlink" content-type="dwc:institutional_code" xlink:type="simple">UNAB</named-content>. 1♂; same locality; 21 Apr. 2016; V. Ramirez leg.; <named-content xmlns:xlink="http://www.w3.org/1999/xlink" content-type="dwc:institutional_code" xlink:type="simple">UNAB</named-content>. 1♂; same locality; 1 Nov. 2012; F. Ariza leg.; hand collecting; <named-content xmlns:xlink="http://www.w3.org/1999/xlink" content-type="dwc:institutional_code" xlink:type="simple">UNAB</named-content>. 1♂; same locality; 12 Oct. 2016; Jaramillo leg.; entomological net; <named-content xmlns:xlink="http://www.w3.org/1999/xlink" content-type="dwc:institutional_code" xlink:type="simple">UNAB</named-content>. 1♂; same locality; 10 Nov. 2015; L. Lemus leg.; hand collecting; <named-content xmlns:xlink="http://www.w3.org/1999/xlink" content-type="dwc:institutional_code" xlink:type="simple">UNAB</named-content>. 1♂; same locality; 8 Mar. 2012; C. Peña leg.; entomological net; <named-content xmlns:xlink="http://www.w3.org/1999/xlink" content-type="dwc:institutional_code" xlink:type="simple">UNAB</named-content>. 1♀; same locality; 2 Sep. 2014; A. Gamba leg.; hand collecting; <named-content xmlns:xlink="http://www.w3.org/1999/xlink" content-type="dwc:institutional_code" xlink:type="simple">UNAB</named-content>. 1♀; same locality; 10 May 2012; C. Pinilla leg.; hand collecting; <named-content xmlns:xlink="http://www.w3.org/1999/xlink" content-type="dwc:institutional_code" xlink:type="simple">UNAB</named-content>. 1♀; same locality; 12 Nov. 2015; A. Arevalo leg.; hand collecting; <named-content xmlns:xlink="http://www.w3.org/1999/xlink" content-type="dwc:institutional_code" xlink:type="simple">UNAB</named-content>. 1♀; Bogotá; Timiza; <named-content xmlns:xlink="http://www.w3.org/1999/xlink" content-type="dwc:verbatimCoordinates" xlink:type="simple"><named-content content-type="geo-json" specific-use="{&#34;type&#34;:&#34;Point&#34;,&#34;coordinates&#34;:[-74.155400,4.608800]}" id="NCID0EVSAE" xlink:type="simple">4.6088, -74.1554</named-content></named-content>; 2600 m; 8 Jul. 2015; P. Osorio leg.; <abbrev xmlns:xlink="http://www.w3.org/1999/xlink" content-type="institution" xlink:title="Colección Taxonómica Nacional de Insectos “Luis María Murillo” – Agrosavia, Mosquera, Colombia" id="ABBRID0E1SAE" xlink:type="simple">CTNI</abbrev> 183. 1♂; Gachalá; vda. Tunja; <named-content xmlns:xlink="http://www.w3.org/1999/xlink" content-type="dwc:verbatimCoordinates" xlink:type="simple"><named-content content-type="geo-json" specific-use="{&#34;type&#34;:&#34;Point&#34;,&#34;coordinates&#34;:[-73.506600,4.892400]}" id="NCID0ECTAE" xlink:type="simple">4.8924, -73.5066</named-content></named-content>; 1500 m; 1–3 Sep. 2015; ICN. 1♂; Mosquera; <named-content xmlns:xlink="http://www.w3.org/1999/xlink" content-type="dwc:verbatimCoordinates" xlink:type="simple"><named-content content-type="geo-json" specific-use="{&#34;type&#34;:&#34;Point&#34;,&#34;coordinates&#34;:[-74.230200,4.705900]}" id="NCID0EKTAE" xlink:type="simple">4.7059, -74.2302</named-content></named-content>; 28 Aug. 1979; N. Ruiz leg.; light trap; <abbrev xmlns:xlink="http://www.w3.org/1999/xlink" content-type="institution" xlink:title="Colección Taxonómica Nacional de Insectos “Luis María Murillo” – Agrosavia, Mosquera, Colombia" id="ABBRID0EPTAE" xlink:type="simple">CTNI</abbrev> 222. 1♀; San Antonio del Tequendama, Santandercito; <named-content xmlns:xlink="http://www.w3.org/1999/xlink" content-type="dwc:verbatimCoordinates" xlink:type="simple"><named-content content-type="geo-json" specific-use="{&#34;type&#34;:&#34;Point&#34;,&#34;coordinates&#34;:[-74.350000,4.600000]}" id="NCID0EXTAE" xlink:type="simple">4.6, -74.35</named-content></named-content>; 1 May 1960; <named-content xmlns:xlink="http://www.w3.org/1999/xlink" content-type="dwc:institutional_code" xlink:type="simple">MPUJ_ENT</named-content> 0019397. 1♂; Silvania; <named-content xmlns:xlink="http://www.w3.org/1999/xlink" content-type="dwc:verbatimCoordinates" xlink:type="simple"><named-content content-type="geo-json" specific-use="{&#34;type&#34;:&#34;Point&#34;,&#34;coordinates&#34;:[-74.364200,4.453800]}" id="NCID0EEUAE" xlink:type="simple">4.4538, -74.3642</named-content></named-content>; 140 m; 19 Nov. 2015; C. Hernández leg.; light trap; <named-content xmlns:xlink="http://www.w3.org/1999/xlink" content-type="dwc:institutional_code" xlink:type="simple">UNAB</named-content>. 2♂♂, 1♀; Soacha, Km. 8, vía-Mosquera; RN Chicaque, Quebrada el Carmen; <named-content xmlns:xlink="http://www.w3.org/1999/xlink" content-type="dwc:verbatimCoordinates" xlink:type="simple"><named-content content-type="geo-json" specific-use="{&#34;type&#34;:&#34;Point&#34;,&#34;coordinates&#34;:[-74.276300,4.592100]}" id="NCID0ERUAE" xlink:type="simple">4.5921, -74.2763</named-content></named-content>; 2 Ago. 2016.; D. Cualla leg.; <named-content xmlns:xlink="http://www.w3.org/1999/xlink" content-type="dwc:institutional_code" xlink:type="simple">MPUJ_ENT</named-content> 0048742, 0048765, 0048766. <bold>La Guajira</bold>: 1♂; <named-content xmlns:xlink="http://www.w3.org/1999/xlink" content-type="dwc:verbatimCoordinates" xlink:type="simple"><named-content content-type="geo-json" specific-use="{&#34;type&#34;:&#34;Point&#34;,&#34;coordinates&#34;:[-72.907200,11.544000]}" id="NCID0EAVAE" xlink:type="simple">11.544, -72.9072</named-content></named-content>; ICN. <bold>Norte de Santander</bold>: 2♀♀; Santo Domingo de Silos; Páramo de Berlin; <named-content xmlns:xlink="http://www.w3.org/1999/xlink" content-type="dwc:verbatimCoordinates" xlink:type="simple"><named-content content-type="geo-json" specific-use="{&#34;type&#34;:&#34;Point&#34;,&#34;coordinates&#34;:[-72.810300,7.237800]}" id="NCID0EKVAE" xlink:type="simple">7.2378, -72.8103</named-content></named-content>; 3171 m; 2 Jul. 2016; J. Montes leg.; hand collecting; MFLG. 1♂; same data; <abbrev xmlns:xlink="http://www.w3.org/1999/xlink" content-type="institution" xlink:title="Colección Taxonómica Nacional de Insectos “Luis María Murillo” – Agrosavia, Mosquera, Colombia" id="ABBRID0EPVAE" xlink:type="simple">CTNI</abbrev>. <bold>Santander</bold>: 1♀; Floridablanca; <named-content xmlns:xlink="http://www.w3.org/1999/xlink" content-type="dwc:verbatimCoordinates" xlink:type="simple"><named-content content-type="geo-json" specific-use="{&#34;type&#34;:&#34;Point&#34;,&#34;coordinates&#34;:[-73.086400,7.062200]}" id="NCID0EZVAE" xlink:type="simple">7.0622, -73.0864</named-content></named-content>; 1 Sep. 1980; W. Olarte leg.; <named-content xmlns:xlink="http://www.w3.org/1999/xlink" content-type="dwc:institutional_code" xlink:type="simple">MHN-UIS</named-content>. 1♂, 2♀♀; Rionegro; vda. La Paz, Finca La Esperanza; <named-content xmlns:xlink="http://www.w3.org/1999/xlink" content-type="dwc:verbatimCoordinates" xlink:type="simple"><named-content content-type="geo-json" specific-use="{&#34;type&#34;:&#34;Point&#34;,&#34;coordinates&#34;:[-73.175100,7.324700]}" id="NCID0EGWAE" xlink:type="simple">7.3247, -73.1751</named-content></named-content>; 1105 m; 5 Jul. 2016; J. Montes leg.; on <italic><tp:taxon-name><tp:taxon-name-part taxon-name-part-type="genus" reg="Citrus">Citrus</tp:taxon-name-part></tp:taxon-name></italic> sp. crop, hand collecting; <abbrev xmlns:xlink="http://www.w3.org/1999/xlink" content-type="institution" xlink:title="Colección Taxonómica Nacional de Insectos “Luis María Murillo” – Agrosavia, Mosquera, Colombia" id="ABBRID0ESWAE" xlink:type="simple">CTNI</abbrev>. <bold>Tolima</bold>: 1♀; Armero; Hacienda El Dormilón; <named-content xmlns:xlink="http://www.w3.org/1999/xlink" content-type="dwc:verbatimCoordinates" xlink:type="simple"><named-content content-type="geo-json" specific-use="{&#34;type&#34;:&#34;Point&#34;,&#34;coordinates&#34;:[-74.881300,4.988700]}" id="NCID0E3WAE" xlink:type="simple">4.9887, -74.8813</named-content></named-content>; 180 m; 1 Oct. 2000; G. Fagua leg.; Malaise trap; <named-content xmlns:xlink="http://www.w3.org/1999/xlink" content-type="dwc:institutional_code" xlink:type="simple">MPUJ_ENT</named-content> 0045647. 1♀; Melgar; vda. Aguila Media, Finca Santa Lucia; <named-content xmlns:xlink="http://www.w3.org/1999/xlink" content-type="dwc:verbatimCoordinates" xlink:type="simple"><named-content content-type="geo-json" specific-use="{&#34;type&#34;:&#34;Point&#34;,&#34;coordinates&#34;:[-74.566700,4.166700]}" id="NCID0EJXAE" xlink:type="simple">4.1667, -74.5667</named-content></named-content>; 1163 m; 4 Mar. 2012; J. Restrepo leg.; hand collecting; <named-content xmlns:xlink="http://www.w3.org/1999/xlink" content-type="dwc:institutional_code" xlink:type="simple">UNAB</named-content>. <bold>Valle del Cauca</bold>: 1♀; Anchicayá; <named-content xmlns:xlink="http://www.w3.org/1999/xlink" content-type="dwc:verbatimCoordinates" xlink:type="simple"><named-content content-type="geo-json" specific-use="{&#34;type&#34;:&#34;Point&#34;,&#34;coordinates&#34;:[-76.913300,3.618600]}" id="NCID0EYXAE" xlink:type="simple">3.6186, -76.9133</named-content></named-content>; 400 m; 28 Aug. 1967; <named-content xmlns:xlink="http://www.w3.org/1999/xlink" content-type="dwc:institutional_code" xlink:type="simple">MUSENUV</named-content> 14837. 1♀; same locality; 16 Jul. 1977; <named-content xmlns:xlink="http://www.w3.org/1999/xlink" content-type="dwc:institutional_code" xlink:type="simple">MUSENUV</named-content> 14836. Without specific locality: 1♂; <named-content xmlns:xlink="http://www.w3.org/1999/xlink" content-type="dwc:institutional_code" xlink:type="simple">MLS</named-content> 8386. 1♂; <named-content xmlns:xlink="http://www.w3.org/1999/xlink" content-type="dwc:institutional_code" xlink:type="simple">MPUJ_ENT</named-content> 0019412.</p></tp:treatment-sec><tp:treatment-sec sec-type="comments" id="SECID0ERYAE"><title>Comments.</title><p>This species is easily distinguished from the other neotropical members of the genus by its circular black discal spot on the hindwings. <xref ref-type="bibr" rid="B20">Janzen and Hallwachs (2009)</xref> recorded larvae of <italic><tp:taxon-name><tp:taxon-name-part taxon-name-part-type="genus" reg="Eudocima">E.</tp:taxon-name-part> <tp:taxon-name-part taxon-name-part-type="species" reg="apta">apta</tp:taxon-name-part></tp:taxon-name></italic> as feeding on <italic><tp:taxon-name><tp:taxon-name-part taxon-name-part-type="genus" reg="Disciphania">Disciphania</tp:taxon-name-part> <tp:taxon-name-part taxon-name-part-type="species" reg="heterophylla">heterophylla</tp:taxon-name-part></tp:taxon-name></italic> Barneby and <italic><tp:taxon-name><tp:taxon-name-part taxon-name-part-type="genus" reg="Cissampelos">Cissampelos</tp:taxon-name-part> <tp:taxon-name-part taxon-name-part-type="species" reg="pareira">pareira</tp:taxon-name-part></tp:taxon-name></italic> L. (<tp:taxon-name><tp:taxon-name-part taxon-name-part-type="family">Menispermaceae</tp:taxon-name-part></tp:taxon-name>), whereas <xref ref-type="bibr" rid="B36">Van Bael et al. (2004)</xref> recorded in Panama <italic><tp:taxon-name><tp:taxon-name-part taxon-name-part-type="genus" reg="Odontocarya">Odontocarya</tp:taxon-name-part> <tp:taxon-name-part taxon-name-part-type="species" reg="tamoides">tamoides</tp:taxon-name-part></tp:taxon-name></italic> Miers (misspelled as <italic><tp:taxon-name><tp:taxon-name-part taxon-name-part-type="genus" reg="Odontocarya">O.</tp:taxon-name-part> <tp:taxon-name-part taxon-name-part-type="species" reg="lamnoides">lamnoides</tp:taxon-name-part></tp:taxon-name></italic>), also <tp:taxon-name><tp:taxon-name-part taxon-name-part-type="family">Menispermaceae</tp:taxon-name-part></tp:taxon-name>, as a host plant. In Colombia, <italic><tp:taxon-name><tp:taxon-name-part taxon-name-part-type="genus" reg="Cissampelos">C.</tp:taxon-name-part> <tp:taxon-name-part taxon-name-part-type="species" reg="pareira">pareira</tp:taxon-name-part></tp:taxon-name></italic> has a wide distribution, however <italic><tp:taxon-name><tp:taxon-name-part taxon-name-part-type="genus" reg="Odontocarya">O.</tp:taxon-name-part> <tp:taxon-name-part taxon-name-part-type="species" reg="tamoides">tamoides</tp:taxon-name-part></tp:taxon-name></italic> is restricted to the lowlands of the Caribbean Plain, the Pacific region and the Magdalena Valley (<xref ref-type="bibr" rid="B4">Bernal et al. 2019</xref>). Adults of <italic><tp:taxon-name><tp:taxon-name-part taxon-name-part-type="genus" reg="Eudocima">E.</tp:taxon-name-part> <tp:taxon-name-part taxon-name-part-type="species" reg="apta">apta</tp:taxon-name-part></tp:taxon-name></italic> have been reported to affect several crops: <italic><tp:taxon-name><tp:taxon-name-part taxon-name-part-type="genus" reg="Citrus">Citrus</tp:taxon-name-part> <tp:taxon-name-part taxon-name-part-type="species" reg="sinensis">sinensis</tp:taxon-name-part></tp:taxon-name></italic> [L.] Osbeck (<tp:taxon-name><tp:taxon-name-part taxon-name-part-type="family">Rutaceae</tp:taxon-name-part></tp:taxon-name>) and genus <italic><tp:taxon-name><tp:taxon-name-part taxon-name-part-type="genus" reg="Vitis">Vitis</tp:taxon-name-part></tp:taxon-name></italic> (<tp:taxon-name><tp:taxon-name-part taxon-name-part-type="family">Vitaceae</tp:taxon-name-part></tp:taxon-name>) in Cuba and Dominican Republic (<xref ref-type="bibr" rid="B28">Robinson et al. 2010</xref>); <italic><tp:taxon-name><tp:taxon-name-part taxon-name-part-type="genus" reg="Carica">Carica</tp:taxon-name-part> <tp:taxon-name-part taxon-name-part-type="species" reg="papaya">papaya</tp:taxon-name-part></tp:taxon-name></italic> L. (<tp:taxon-name><tp:taxon-name-part taxon-name-part-type="family">Caricaceae</tp:taxon-name-part></tp:taxon-name>) in Mexico (<xref ref-type="bibr" rid="B19">Hernández-Ruiz et al. 2017</xref>). Recently, it was recorded from citrus crops in Colombia (<xref ref-type="bibr" rid="B25">Montes et al. 2018</xref>). It has been collected using light traps (<xref ref-type="bibr" rid="B6">Brou 1994</xref>, <xref ref-type="bibr" rid="B20">Janzen and Hallwachs 2009</xref>).</p></tp:treatment-sec><tp:treatment-sec sec-type="distribution" id="SECID0EF5AE"><title>Distribution.</title><p>Widespread in the New World, from southern United States and the Caribbean to Brazil, the South Atlantic Islands and north of Chile (<xref ref-type="bibr" rid="B2">Angulo and Jana-Sáenz 1983</xref>; <xref ref-type="bibr" rid="B6">Brou 1994</xref>, <xref ref-type="bibr" rid="B41">Zilli and Hogenes 2002</xref>, <xref ref-type="bibr" rid="B8">Brou and Núñez 2013</xref>). <xref ref-type="bibr" rid="B27">Powell and Brown (1990)</xref> recorded <italic><tp:taxon-name><tp:taxon-name-part taxon-name-part-type="genus" reg="Eudocima">E.</tp:taxon-name-part> <tp:taxon-name-part taxon-name-part-type="species" reg="apta">apta</tp:taxon-name-part></tp:taxon-name></italic> up to an elevation of 3900 m. In Colombia, it has been recorded in several localities within the eastern cordillera and eastern slope of the central cordillera in a wide elevational range.</p></tp:treatment-sec><tp:treatment-sec sec-type="remarks" id="SECID0EK6AE"><title>Remarks.</title><p>Traditionally it has been incorrectly identified as <italic><tp:taxon-name><tp:taxon-name-part taxon-name-part-type="genus" reg="Eudocima">Eudocima</tp:taxon-name-part> <tp:taxon-name-part taxon-name-part-type="species" reg="materna">materna</tp:taxon-name-part></tp:taxon-name></italic> (Linnaeus, 1767) (e.g., <xref ref-type="bibr" rid="B13">Costa Lima 1950</xref>: fig. 158). However, <italic><tp:taxon-name><tp:taxon-name-part taxon-name-part-type="genus" reg="Eudocima">E.</tp:taxon-name-part> <tp:taxon-name-part taxon-name-part-type="species" reg="materna">materna</tp:taxon-name-part></tp:taxon-name></italic> is distributed in the Old World. <xref ref-type="bibr" rid="B41">Zilli and Hogenes (2002)</xref> provided a rationale for considering <italic><tp:taxon-name><tp:taxon-name-part taxon-name-part-type="genus" reg="Eudocima">E.</tp:taxon-name-part> <tp:taxon-name-part taxon-name-part-type="species" reg="apta">apta</tp:taxon-name-part></tp:taxon-name></italic> as a valid species and not a synonym of <italic><tp:taxon-name><tp:taxon-name-part taxon-name-part-type="genus" reg="Eudocima">E.</tp:taxon-name-part> <tp:taxon-name-part taxon-name-part-type="species" reg="materna">materna</tp:taxon-name-part></tp:taxon-name></italic>.</p></tp:treatment-sec><tp:treatment-sec><!--Section generated to contain objects referenced in tp:taxon-treatment.--><fig id="F2" position="float" orientation="portrait"><object-id xmlns:xlink="http://www.w3.org/1999/xlink" content-type="doi" xlink:type="simple">10.3897/zookeys.953.50709.figure2</object-id><object-id xmlns:xlink="http://www.w3.org/1999/xlink" content-type="arpha" xlink:type="simple">0D64C17B-B284-52D5-82CF-D373B76923CC</object-id><label>Figure 2.</label><caption><p>Species of <italic><tp:taxon-name><tp:taxon-name-part taxon-name-part-type="genus" reg="Eudocima">Eudocima</tp:taxon-name-part></tp:taxon-name></italic> fruit-piercing moths in Colombia. <bold>A, B</bold> Dorsal and ventral view of <italic><tp:taxon-name><tp:taxon-name-part taxon-name-part-type="genus" reg="Eudocima">E.</tp:taxon-name-part> <tp:taxon-name-part taxon-name-part-type="species" reg="anguina">anguina</tp:taxon-name-part></tp:taxon-name></italic> male <bold>C, D</bold> same for <italic><tp:taxon-name><tp:taxon-name-part taxon-name-part-type="genus" reg="Eudocima">E.</tp:taxon-name-part> <tp:taxon-name-part taxon-name-part-type="species" reg="apta">apta</tp:taxon-name-part></tp:taxon-name></italic> female <bold>E, F</bold> same for <italic><tp:taxon-name><tp:taxon-name-part taxon-name-part-type="genus" reg="Eudocima">E.</tp:taxon-name-part> <tp:taxon-name-part taxon-name-part-type="species" reg="apta">apta</tp:taxon-name-part></tp:taxon-name></italic> male <bold>G, H</bold> same for <italic><tp:taxon-name><tp:taxon-name-part taxon-name-part-type="genus" reg="Eudocima">E.</tp:taxon-name-part> <tp:taxon-name-part taxon-name-part-type="species" reg="collusoria">collusoria</tp:taxon-name-part></tp:taxon-name></italic> female. Scale bars: 1 cm.</p></caption><graphic xmlns:xlink="http://www.w3.org/1999/xlink" xlink:href="zookeys-953-085-g002.jpg" position="float" orientation="portrait" xlink:type="simple" id="oo_436421.jpg"><uri content-type="original_file" xlink:type="simple">https://binary.pensoft.net/fig/436421</uri></graphic></fig></tp:treatment-sec><ref-list><ref id="B20"><mixed-citation xmlns:xlink="http://www.w3.org/1999/xlink" xlink:type="simple"><person-group><name name-style="western"><surname>Janzen</surname><given-names>DH</given-names></name><name name-style="western"><surname>Hallwachs</surname><given-names>W</given-names></name></person-group> (<year>2009</year>) Dynamic database for an inventory of the macrocaterpillar fauna, and its food plants and parasitoids, of Area de Conservacion Guanacaste (ACG), northwestern Costa Rica. <ext-link xlink:type="simple" ext-link-type="uri" xlink:href="http://janzen.sas.upenn.edu">http://janzen.sas.upenn.edu</ext-link></mixed-citation></ref><ref id="B36"><mixed-citation xmlns:xlink="http://www.w3.org/1999/xlink" xlink:type="simple"><person-group><name name-style="western"><surname>Van Bael</surname><given-names>SA</given-names></name><name name-style="western"><surname>Aiello</surname><given-names>A</given-names></name><name name-style="western"><surname>Valderrama</surname><given-names>A</given-names></name><name name-style="western"><surname>Medianero</surname><given-names>E</given-names></name><name name-style="western"><surname>Samaniego</surname><given-names>M</given-names></name><name name-style="western"><surname>Wright</surname><given-names>SJ</given-names></name></person-group> (<year>2004</year>) <article-title>General herbivore outbreak following an El Niño-related drought in a lowland Panamanian forest.</article-title><source>Journal of tropical ecology</source><volume>20</volume>: <fpage>625</fpage>–<lpage>633</lpage>. <ext-link xlink:type="simple" ext-link-type="doi" xlink:href="10.1017/S0266467404001725">https://doi.org/10.1017/S0266467404001725</ext-link></mixed-citation></ref><ref id="B4"><mixed-citation xmlns:xlink="http://www.w3.org/1999/xlink" xlink:type="simple"><person-group><name name-style="western"><surname>Bernal</surname><given-names>R</given-names></name><name name-style="western"><surname>Gradstein</surname><given-names>SR</given-names></name><name name-style="western"><surname>Celis</surname><given-names>M</given-names></name></person-group> (<year>2019</year>) Catálogo de plantas y líquenes de Colombia. Instituto de Ciencias Naturales, Universidad Nacional de Colombia, Bogotá. <ext-link xlink:type="simple" ext-link-type="uri" xlink:href="http://catalogoplantasdecolombia.unal.edu.co">http://catalogoplantasdecolombia.unal.edu.co</ext-link></mixed-citation></ref><ref id="B28"><mixed-citation xmlns:xlink="http://www.w3.org/1999/xlink" xlink:type="simple"><person-group><name name-style="western"><surname>Robinson</surname><given-names>GS</given-names></name><name name-style="western"><surname>Ackery</surname><given-names>PR</given-names></name><name name-style="western"><surname>Kitching</surname><given-names>IJ</given-names></name><name name-style="western"><surname>Beccaloni</surname><given-names>GW</given-names></name><name name-style="western"><surname>Hernández</surname><given-names>LM</given-names></name></person-group> (<year>2010</year>) HOSTS - A Database of the World’s Lepidopteran Hostplants. Natural History Museum, London. <ext-link xlink:type="simple" ext-link-type="uri" xlink:href="http://www.nhm.ac.uk/hosts">http://www.nhm.ac.uk/hosts</ext-link></mixed-citation></ref><ref id="B19"><mixed-citation xmlns:xlink="http://www.w3.org/1999/xlink" xlink:type="simple"><person-group><name name-style="western"><surname>Hernández-Ruiz</surname><given-names>A</given-names></name><name name-style="western"><surname>Illescas-Riquelme</surname><given-names>CP</given-names></name><name name-style="western"><surname>Bautista-Martínez</surname><given-names>N</given-names></name><name name-style="western"><surname>Vargas-Abasolo</surname><given-names>R</given-names></name><name name-style="western"><surname>Valdez-Carrasco</surname><given-names>J M</given-names></name><name name-style="western"><surname>Figueroa-Castro</surname><given-names>P</given-names></name></person-group> (<year>2017</year>) <article-title>Identification of fruit-piercing moths (<tp:taxon-name><tp:taxon-name-part taxon-name-part-type="order">Lepidoptera</tp:taxon-name-part></tp:taxon-name>: <tp:taxon-name><tp:taxon-name-part taxon-name-part-type="family">Erebidae</tp:taxon-name-part></tp:taxon-name>) and damage caused to <tp:taxon-name><tp:taxon-name-part taxon-name-part-type="genus"/><tp:taxon-name-part taxon-name-part-type="species">papaya</tp:taxon-name-part></tp:taxon-name> fruit in Mexico.</article-title><source>Entomological News</source><volume>126</volume>(<issue>5</issue>): <fpage>415</fpage>–<lpage>420</lpage>. <ext-link xlink:type="simple" ext-link-type="doi" xlink:href="10.3157/021.126.0511">https://doi.org/10.3157/021.126.0511</ext-link></mixed-citation></ref><ref id="B25"><mixed-citation xmlns:xlink="http://www.w3.org/1999/xlink" xlink:type="simple"><person-group><name name-style="western"><surname>Montes</surname><given-names>JM</given-names></name><name name-style="western"><surname>Rojas</surname><given-names>HD</given-names></name><name name-style="western"><surname>Vaca</surname><given-names>NC</given-names></name></person-group> (<year>2018</year>) <article-title>Primer registro de polillas perforadoras de frutos (<tp:taxon-name><tp:taxon-name-part taxon-name-part-type="order">Lepidoptera</tp:taxon-name-part></tp:taxon-name>: <tp:taxon-name><tp:taxon-name-part taxon-name-part-type="family">Erebidae</tp:taxon-name-part></tp:taxon-name>) de Colombia.</article-title><source>Revista Colombiana de Entomología</source><volume>44</volume>(<issue>1</issue>): <fpage>116</fpage>–<lpage>119</lpage>. <ext-link xlink:type="simple" ext-link-type="doi" xlink:href="10.25100/socolen.v44i1.6548">https://doi.org/10.25100/socolen.v44i1.6548</ext-link></mixed-citation></ref><ref id="B6"><mixed-citation xmlns:xlink="http://www.w3.org/1999/xlink" xlink:type="simple"><person-group><name name-style="western"><surname>Brou</surname><given-names>Jr. VA</given-names></name></person-group> (<year>1994</year>) <article-title>New records of two fruit-piercing moths encountered in Louisiana and other southern states.</article-title><source>Southern Lepidopterists News</source><volume>16</volume>(<issue>4</issue>): <fpage>39</fpage>–<lpage>40</lpage>.</mixed-citation></ref><ref id="B2"><mixed-citation xmlns:xlink="http://www.w3.org/1999/xlink" xlink:type="simple"><person-group><name name-style="western"><surname>Angulo</surname><given-names>AO</given-names></name><name name-style="western"><surname>Jana-Sáenz</surname><given-names>C</given-names></name></person-group> (<year>1983</year>) <article-title>Catálogo crítico, ilustrado y claves de <tp:taxon-name><tp:taxon-name-part taxon-name-part-type="subfamily">Catocalinae</tp:taxon-name-part></tp:taxon-name> y <tp:taxon-name><tp:taxon-name-part taxon-name-part-type="subfamily">Ophiderinae</tp:taxon-name-part></tp:taxon-name> para Chile (<tp:taxon-name><tp:taxon-name-part taxon-name-part-type="order">Lepidoptera</tp:taxon-name-part></tp:taxon-name>: <tp:taxon-name><tp:taxon-name-part taxon-name-part-type="family">Noctuidae</tp:taxon-name-part></tp:taxon-name>).</article-title><source>Gayana (Zoología)</source><volume>45</volume>: <fpage>3</fpage>–<lpage>26</lpage>.</mixed-citation></ref><ref id="B41"><mixed-citation xmlns:xlink="http://www.w3.org/1999/xlink" xlink:type="simple"><person-group><name name-style="western"><surname>Zilli</surname><given-names>A</given-names></name><name name-style="western"><surname>Hogenes</surname><given-names>W</given-names></name></person-group> (<year>2002</year>) <article-title>An annotated list of the fruit-piercing moth genus <italic><tp:taxon-name><tp:taxon-name-part taxon-name-part-type="genus">Eudocima</tp:taxon-name-part></tp:taxon-name></italic> Billberg, 1820 (sensu Poole) with descriptions of four new species (<tp:taxon-name><tp:taxon-name-part taxon-name-part-type="order">Lepidoptera</tp:taxon-name-part></tp:taxon-name>: <tp:taxon-name><tp:taxon-name-part taxon-name-part-type="family">Noctuidae</tp:taxon-name-part></tp:taxon-name>, <tp:taxon-name><tp:taxon-name-part taxon-name-part-type="subfamily">Catocalinae</tp:taxon-name-part></tp:taxon-name>).</article-title><source>Quadrifina</source><volume>5</volume>: <fpage>153</fpage>–<lpage>207</lpage>.</mixed-citation></ref><ref id="B8"><mixed-citation xmlns:xlink="http://www.w3.org/1999/xlink" xlink:type="simple"><person-group><name name-style="western"><surname>Brou</surname><given-names>Jr. VA</given-names></name><name name-style="western"><surname>Núñez</surname><given-names>R</given-names></name></person-group> (<year>2013</year>) <article-title><italic><tp:taxon-name><tp:taxon-name-part taxon-name-part-type="genus">Eudocima</tp:taxon-name-part></tp:taxon-name></italic> toddi (Zayas, 1965) (<tp:taxon-name><tp:taxon-name-part taxon-name-part-type="order">Lepidoptera</tp:taxon-name-part></tp:taxon-name>: <tp:taxon-name><tp:taxon-name-part taxon-name-part-type="family">Erebidae</tp:taxon-name-part></tp:taxon-name>) a rare and endemic species of Cuba.</article-title><source>Southern Lepidopterists News</source><volume>35</volume>: <fpage>92</fpage>–<lpage>93</lpage>.</mixed-citation></ref><ref id="B27"><mixed-citation xmlns:xlink="http://www.w3.org/1999/xlink" xlink:type="simple"><person-group><name name-style="western"><surname>Powell</surname><given-names>JA</given-names></name><name name-style="western"><surname>Brown</surname><given-names>JW</given-names></name></person-group> (<year>1990</year>) <article-title>Concentrations of lowland sphingid and noctuid moths at high mountain passes in eastern Mexico.</article-title><source>Biotropica</source><volume>22</volume>(<issue>3</issue>): <fpage>316</fpage>–<lpage>319</lpage>. <ext-link xlink:type="simple" ext-link-type="doi" xlink:href="10.2307/2388544">https://doi.org/10.2307/2388544</ext-link></mixed-citation></ref><ref id="B13"><mixed-citation xmlns:xlink="http://www.w3.org/1999/xlink" xlink:type="simple"><person-group><name name-style="western"><surname>Costa Lima</surname><given-names>A da</given-names></name></person-group> (<year>1950</year>) <source>Insetos do Brasil: Tomo 6, Lepidopteros 2ª Parte.</source><publisher-name>Escola Nacional de Agronomía</publisher-name>, <publisher-loc>Série Didática 8</publisher-loc>, <size units="page">420 pp</size>.</mixed-citation></ref></ref-list></tp:taxon-treatment>
