# Supplementary material for: Synopsis of fruit-piercing moths of the genus Eudocima (Lepidoptera, Erebidae) from Colombia
Source: Zookeys. 2020 Jul 27;953:85–104. doi: 10.3897/zookeys.953.50709 (PMC7398947; doi:10.3897/zookeys.953.50709)
Supplement: XML Treatment for Eudocima collusoria [file zookeys.953.50709-treatment3.xml]

<!DOCTYPE tp:taxon-treatment
  PUBLIC "-//TaxonX//DTD Taxonomic Treatment Publishing DTD v0 20100105//EN" "tax-treatment-NSO.dtd">
<tp:taxon-treatment xmlns:tp="http://www.plazi.org/taxpub"><tp:treatment-meta><kwd-group><label>Taxon classification</label><kwd><named-content xmlns:xlink="http://www.w3.org/1999/xlink" content-type="kingdom">Animalia</named-content></kwd><kwd><named-content xmlns:xlink="http://www.w3.org/1999/xlink" content-type="order">Lepidoptera</named-content></kwd><kwd><named-content xmlns:xlink="http://www.w3.org/1999/xlink" content-type="family">Noctuidae</named-content></kwd></kwd-group><mixed-citation publication-type="journal"><person-group><name><surname>Vargas-Fonseca</surname><given-names>Sergio</given-names></name><name><surname>Correa-Carmona</surname><given-names>Yenny</given-names></name><name><surname>Montes-Rodríguez</surname><given-names>José Mauricio</given-names></name><name><surname>Calero-Mejía</surname><given-names>Humberto</given-names></name><name><surname>Zilli</surname><given-names>Alberto</given-names></name></person-group><article-title>Synopsis of fruit-piercing moths of the genus <italic><tp:taxon-name><tp:taxon-name-part taxon-name-part-type="genus" reg="Eudocima">Eudocima</tp:taxon-name-part></tp:taxon-name></italic> (<tp:taxon-name><tp:taxon-name-part taxon-name-part-type="order">Lepidoptera</tp:taxon-name-part></tp:taxon-name>, <tp:taxon-name><tp:taxon-name-part taxon-name-part-type="family">Erebidae</tp:taxon-name-part></tp:taxon-name>) from Colombia</article-title><source>Zookeys</source><day>27</day><month>7</month><year>2020</year><volume>953</volume><fpage>85</fpage><lpage>104</lpage><pub-id pub-id-type="doi">10.3897/zookeys.953.50709</pub-id></mixed-citation></tp:treatment-meta><tp:nomenclature><tp:taxon-name><object-id xmlns:xlink="http://www.w3.org/1999/xlink" content-type="arpha" xlink:type="simple">EE195C43-041F-51EB-A861-BB158C5835EC</object-id>
              <tp:taxon-name-part taxon-name-part-type="genus" reg="Eudocima">Eudocima</tp:taxon-name-part>
              <tp:taxon-name-part taxon-name-part-type="species" reg="collusoria">collusoria</tp:taxon-name-part>
            </tp:taxon-name><tp:taxon-authority>(Cramer, 1777) (Phalaena (Noctua))</tp:taxon-authority><xref ref-type="fig" rid="F2">Fig. 2G, H</xref></tp:nomenclature><tp:treatment-sec sec-type="material" id="SECID0EZCAG"><title>Material examined.</title><p>Colombia. <bold>Cundinamarca</bold>: 1♀; Silvania; Km. 31 Bogotá-Silvania; <named-content xmlns:xlink="http://www.w3.org/1999/xlink" content-type="dwc:verbatimCoordinates" xlink:type="simple"><named-content content-type="geo-json" specific-use="{&#34;type&#34;:&#34;Point&#34;,&#34;coordinates&#34;:[-74.388800,4.421200]}" id="NCID0EEDAG" xlink:type="simple">4.4212, -74.3888</named-content></named-content>; 1386 m; 8 May 2016; K. Medina leg.; entomological net; <named-content xmlns:xlink="http://www.w3.org/1999/xlink" content-type="dwc:institutional_code" xlink:type="simple">UNAB</named-content>.</p></tp:treatment-sec><tp:treatment-sec sec-type="comments" id="SECID0EODAG"><title>Comments.</title><p>The “m”-shaped band in the hindwings resembles those of <italic><tp:taxon-name><tp:taxon-name-part taxon-name-part-type="genus" reg="Eudocima">E.</tp:taxon-name-part> <tp:taxon-name-part taxon-name-part-type="species" reg="memorans">memorans</tp:taxon-name-part></tp:taxon-name></italic> and <italic><tp:taxon-name><tp:taxon-name-part taxon-name-part-type="genus" reg="Eudocima">E.</tp:taxon-name-part> <tp:taxon-name-part taxon-name-part-type="species" reg="colubra">colubra</tp:taxon-name-part></tp:taxon-name></italic>, but it differs in having the inner margin straighter. The forewings do not have pale transverse bands as in <italic><tp:taxon-name><tp:taxon-name-part taxon-name-part-type="genus" reg="Eudocima">E.</tp:taxon-name-part> <tp:taxon-name-part taxon-name-part-type="species" reg="memorans">memorans</tp:taxon-name-part></tp:taxon-name></italic>. <xref ref-type="bibr" rid="B22">Lalanne-Cassou and Silvain (2003)</xref> report this species in primary forest of French Guiana. The hostplant and life cycle are unknown. See also comments under <italic><tp:taxon-name><tp:taxon-name-part taxon-name-part-type="genus" reg="Eudocima">E.</tp:taxon-name-part> <tp:taxon-name-part taxon-name-part-type="species" reg="anguina">anguina</tp:taxon-name-part></tp:taxon-name></italic>.</p></tp:treatment-sec><tp:treatment-sec sec-type="distribution" id="SECID0EEFAG"><title>Distribution.</title><p>Neotropical (<xref ref-type="bibr" rid="B41">Zilli and Hogenes 2002</xref>): Surinam (<xref ref-type="bibr" rid="B14">Cramer 1777</xref>), French Guiana (<xref ref-type="bibr" rid="B22">Lalanne-Cassou and Silvain 2003</xref>) and Colombia.</p></tp:treatment-sec><tp:treatment-sec sec-type="remarks" id="SECID0EWFAG"><title>Remarks.</title><p>One male specimen was examined from Cundinamarca. It is recorded for the first time from Colombia.</p></tp:treatment-sec><tp:treatment-sec><!--Section generated to contain objects referenced in tp:taxon-treatment.--><fig id="F2" position="float" orientation="portrait"><object-id xmlns:xlink="http://www.w3.org/1999/xlink" content-type="doi" xlink:type="simple">10.3897/zookeys.953.50709.figure2</object-id><object-id xmlns:xlink="http://www.w3.org/1999/xlink" content-type="arpha" xlink:type="simple">0D64C17B-B284-52D5-82CF-D373B76923CC</object-id><label>Figure 2.</label><caption><p>Species of <italic><tp:taxon-name><tp:taxon-name-part taxon-name-part-type="genus" reg="Eudocima">Eudocima</tp:taxon-name-part></tp:taxon-name></italic> fruit-piercing moths in Colombia. <bold>A, B</bold> Dorsal and ventral view of <italic><tp:taxon-name><tp:taxon-name-part taxon-name-part-type="genus" reg="Eudocima">E.</tp:taxon-name-part> <tp:taxon-name-part taxon-name-part-type="species" reg="anguina">anguina</tp:taxon-name-part></tp:taxon-name></italic> male <bold>C, D</bold> same for <italic><tp:taxon-name><tp:taxon-name-part taxon-name-part-type="genus" reg="Eudocima">E.</tp:taxon-name-part> <tp:taxon-name-part taxon-name-part-type="species" reg="apta">apta</tp:taxon-name-part></tp:taxon-name></italic> female <bold>E, F</bold> same for <italic><tp:taxon-name><tp:taxon-name-part taxon-name-part-type="genus" reg="Eudocima">E.</tp:taxon-name-part> <tp:taxon-name-part taxon-name-part-type="species" reg="apta">apta</tp:taxon-name-part></tp:taxon-name></italic> male <bold>G, H</bold> same for <italic><tp:taxon-name><tp:taxon-name-part taxon-name-part-type="genus" reg="Eudocima">E.</tp:taxon-name-part> <tp:taxon-name-part taxon-name-part-type="species" reg="collusoria">collusoria</tp:taxon-name-part></tp:taxon-name></italic> female. Scale bars: 1 cm.</p></caption><graphic xmlns:xlink="http://www.w3.org/1999/xlink" xlink:href="zookeys-953-085-g002.jpg" position="float" orientation="portrait" xlink:type="simple" id="oo_436421.jpg"><uri content-type="original_file" xlink:type="simple">https://binary.pensoft.net/fig/436421</uri></graphic></fig></tp:treatment-sec><ref-list><ref id="B22"><mixed-citation xmlns:xlink="http://www.w3.org/1999/xlink" xlink:type="simple"><person-group><name name-style="western"><surname>Lalanne-Cassou</surname><given-names>B</given-names></name><name name-style="western"><surname>Silvain</surname><given-names>JF</given-names></name></person-group> (<year>2003</year>) Les Lépidoptères <tp:taxon-name><tp:taxon-name-part taxon-name-part-type="family">Noctuidae</tp:taxon-name-part></tp:taxon-name> piqueurs de fruits en Guyane française. Bulletin des Lépidoptéristes Parisiens, Numéro hors-série, janvier, 99–111.</mixed-citation></ref><ref id="B41"><mixed-citation xmlns:xlink="http://www.w3.org/1999/xlink" xlink:type="simple"><person-group><name name-style="western"><surname>Zilli</surname><given-names>A</given-names></name><name name-style="western"><surname>Hogenes</surname><given-names>W</given-names></name></person-group> (<year>2002</year>) <article-title>An annotated list of the fruit-piercing moth genus <italic><tp:taxon-name><tp:taxon-name-part taxon-name-part-type="genus">Eudocima</tp:taxon-name-part></tp:taxon-name></italic> Billberg, 1820 (sensu Poole) with descriptions of four new species (<tp:taxon-name><tp:taxon-name-part taxon-name-part-type="order">Lepidoptera</tp:taxon-name-part></tp:taxon-name>: <tp:taxon-name><tp:taxon-name-part taxon-name-part-type="family">Noctuidae</tp:taxon-name-part></tp:taxon-name>, <tp:taxon-name><tp:taxon-name-part taxon-name-part-type="subfamily">Catocalinae</tp:taxon-name-part></tp:taxon-name>).</article-title><source>Quadrifina</source><volume>5</volume>: <fpage>153</fpage>–<lpage>207</lpage>.</mixed-citation></ref><ref id="B14"><mixed-citation xmlns:xlink="http://www.w3.org/1999/xlink" xlink:type="simple"><person-group><name name-style="western"><surname>Cramer</surname><given-names>P</given-names></name></person-group> (<year>1777</year>) <source>Uitlandsche Kapellen Voorkomende in de drie Waereld-Deelen Asia, Africa en America. S.J.</source><publisher-name>Baalde &amp; Barthelemy Wild</publisher-name>, <publisher-loc>Amsterdam &amp; Utrecht</publisher-loc>, <size units="page">152 pp</size>. [97–192 pls.]</mixed-citation></ref></ref-list></tp:taxon-treatment>
