# Supplementary material for: Synopsis of fruit-piercing moths of the genus Eudocima (Lepidoptera, Erebidae) from Colombia
Source: Zookeys. 2020 Jul 27;953:85–104. doi: 10.3897/zookeys.953.50709 (PMC7398947; doi:10.3897/zookeys.953.50709)
Supplement: XML Treatment for Eudocima colubra [file zookeys.953.50709-treatment4.xml]

<!DOCTYPE tp:taxon-treatment
  PUBLIC "-//TaxonX//DTD Taxonomic Treatment Publishing DTD v0 20100105//EN" "tax-treatment-NSO.dtd">
<tp:taxon-treatment xmlns:tp="http://www.plazi.org/taxpub"><tp:treatment-meta><kwd-group><label>Taxon classification</label><kwd><named-content xmlns:xlink="http://www.w3.org/1999/xlink" content-type="kingdom">Animalia</named-content></kwd><kwd><named-content xmlns:xlink="http://www.w3.org/1999/xlink" content-type="order">Lepidoptera</named-content></kwd><kwd><named-content xmlns:xlink="http://www.w3.org/1999/xlink" content-type="family">Noctuidae</named-content></kwd></kwd-group><mixed-citation publication-type="journal"><person-group><name><surname>Vargas-Fonseca</surname><given-names>Sergio</given-names></name><name><surname>Correa-Carmona</surname><given-names>Yenny</given-names></name><name><surname>Montes-Rodríguez</surname><given-names>José Mauricio</given-names></name><name><surname>Calero-Mejía</surname><given-names>Humberto</given-names></name><name><surname>Zilli</surname><given-names>Alberto</given-names></name></person-group><article-title>Synopsis of fruit-piercing moths of the genus <italic><tp:taxon-name><tp:taxon-name-part taxon-name-part-type="genus" reg="Eudocima">Eudocima</tp:taxon-name-part></tp:taxon-name></italic> (<tp:taxon-name><tp:taxon-name-part taxon-name-part-type="order">Lepidoptera</tp:taxon-name-part></tp:taxon-name>, <tp:taxon-name><tp:taxon-name-part taxon-name-part-type="family">Erebidae</tp:taxon-name-part></tp:taxon-name>) from Colombia</article-title><source>Zookeys</source><day>27</day><month>7</month><year>2020</year><volume>953</volume><fpage>85</fpage><lpage>104</lpage><pub-id pub-id-type="doi">10.3897/zookeys.953.50709</pub-id></mixed-citation></tp:treatment-meta><tp:nomenclature><tp:taxon-name><object-id xmlns:xlink="http://www.w3.org/1999/xlink" content-type="arpha" xlink:type="simple">CFCAAB7D-3755-5233-A08E-8D035015A92F</object-id>
              <tp:taxon-name-part taxon-name-part-type="genus" reg="Eudocima">Eudocima</tp:taxon-name-part>
              <tp:taxon-name-part taxon-name-part-type="species" reg="colubra">colubra</tp:taxon-name-part>
            </tp:taxon-name><tp:taxon-authority>(Schaus, 1911) (Trissophaes)</tp:taxon-authority><xref ref-type="fig" rid="F3">Fig. 3A–C</xref></tp:nomenclature><tp:treatment-sec sec-type="material" id="SECID0EKHAG"><title>Material examined.</title><p>Colombia. <bold>Antioquia</bold>: 1♀; Medellín; <named-content xmlns:xlink="http://www.w3.org/1999/xlink" content-type="dwc:verbatimCoordinates" xlink:type="simple"><named-content content-type="geo-json" specific-use="{&#34;type&#34;:&#34;Point&#34;,&#34;coordinates&#34;:[-75.563600,6.251800]}" id="NCID0EVHAG" xlink:type="simple">6.2518, -75.5636</named-content></named-content>; May 1984; F. Serna leg.; On a wall; MFLG 46641. 1♀; Yarumal; vda. Corcovado, Alto de Ventanas; <named-content xmlns:xlink="http://www.w3.org/1999/xlink" content-type="dwc:verbatimCoordinates" xlink:type="simple"><named-content content-type="geo-json" specific-use="{&#34;type&#34;:&#34;Point&#34;,&#34;coordinates&#34;:[-75.443600,7.074300]}" id="NCID0E4HAG" xlink:type="simple">7.0743, -75.4436</named-content></named-content>; 2020 m; 22–26 Jun. 2015; ICN. <bold>Chocó</bold>: 1♂; Río Tamaná, El Tigre; <named-content xmlns:xlink="http://www.w3.org/1999/xlink" content-type="dwc:verbatimCoordinates" xlink:type="simple"><named-content content-type="geo-json" specific-use="{&#34;type&#34;:&#34;Point&#34;,&#34;coordinates&#34;:[-76.216600,5.150000]}" id="NCID0EHIAG" xlink:type="simple">5.15, -76.2166</named-content></named-content>; 97 m; 09 Feb.; G.M. Palmer leg.; <named-content xmlns:xlink="http://www.w3.org/1999/xlink" content-type="dwc:institutional_code" xlink:type="simple">NHMUK</named-content>.</p></tp:treatment-sec><tp:treatment-sec sec-type="comments" id="SECID0ERIAG"><title>Comments.</title><p>Marked sexual dimorphism in the coloration of forewings. The species has a sinuous band on the posterior wings in the form of an “m”, similar to those of <italic><tp:taxon-name><tp:taxon-name-part taxon-name-part-type="genus" reg="Eudocima">E.</tp:taxon-name-part> <tp:taxon-name-part taxon-name-part-type="species" reg="memorans">memorans</tp:taxon-name-part></tp:taxon-name></italic> and <italic><tp:taxon-name><tp:taxon-name-part taxon-name-part-type="genus" reg="Eudocima">E.</tp:taxon-name-part> <tp:taxon-name-part taxon-name-part-type="species" reg="collusoria">collusoria</tp:taxon-name-part></tp:taxon-name></italic>. <xref ref-type="bibr" rid="B20">Janzen and Hallwachs (2009)</xref> record larvae of <italic><tp:taxon-name><tp:taxon-name-part taxon-name-part-type="genus" reg="Eudocima">E.</tp:taxon-name-part> <tp:taxon-name-part taxon-name-part-type="species" reg="colubra">colubra</tp:taxon-name-part></tp:taxon-name></italic> as feeding on <italic><tp:taxon-name><tp:taxon-name-part taxon-name-part-type="genus" reg="Disciphania">Disciphania</tp:taxon-name-part> <tp:taxon-name-part taxon-name-part-type="species" reg="calocarpa">calocarpa</tp:taxon-name-part></tp:taxon-name></italic> Standl. (<tp:taxon-name><tp:taxon-name-part taxon-name-part-type="family">Menispermaceae</tp:taxon-name-part></tp:taxon-name>) in Costa Rica.</p></tp:treatment-sec><tp:treatment-sec sec-type="distribution" id="SECID0EMKAG"><title>Distribution.</title><p>Costa Rica, Peru (<xref ref-type="bibr" rid="B30">Schaus 1911</xref>) and Colombia.</p></tp:treatment-sec><tp:treatment-sec sec-type="remarks" id="SECID0EWKAG"><title>Remarks.</title><p>Three specimens were examined from the departments of Antioquia and Chocó. It is recorded from Colombia for the first time.</p><fig id="F3" position="float" orientation="portrait"><object-id xmlns:xlink="http://www.w3.org/1999/xlink" content-type="doi" xlink:type="simple">10.3897/zookeys.953.50709.figure3</object-id><object-id xmlns:xlink="http://www.w3.org/1999/xlink" content-type="arpha" xlink:type="simple">F9A6E99D-E01B-51E1-8B17-10BEDD5A8A23</object-id><label>Figure 3.</label><caption><p>Species of <italic><tp:taxon-name><tp:taxon-name-part taxon-name-part-type="genus" reg="Eudocima">Eudocima</tp:taxon-name-part></tp:taxon-name></italic> fruit-piercing moths in Colombia. <bold>A, B</bold> Dorsal and ventral view of <italic><tp:taxon-name><tp:taxon-name-part taxon-name-part-type="genus" reg="Eudocima">E.</tp:taxon-name-part> <tp:taxon-name-part taxon-name-part-type="species" reg="colubra">colubra</tp:taxon-name-part></tp:taxon-name></italic> female <bold>C</bold> dorsal for <italic><tp:taxon-name><tp:taxon-name-part taxon-name-part-type="genus" reg="Eudocima">E.</tp:taxon-name-part> <tp:taxon-name-part taxon-name-part-type="species" reg="colubra">colubra</tp:taxon-name-part></tp:taxon-name></italic> male <bold>D, E</bold> same for <italic><tp:taxon-name><tp:taxon-name-part taxon-name-part-type="genus" reg="Eudocima">E.</tp:taxon-name-part> <tp:taxon-name-part taxon-name-part-type="species" reg="memorans">memorans</tp:taxon-name-part></tp:taxon-name></italic> female <bold>F, G</bold> same for <italic><tp:taxon-name><tp:taxon-name-part taxon-name-part-type="genus" reg="Eudocima">E.</tp:taxon-name-part> <tp:taxon-name-part taxon-name-part-type="species" reg="memorans">memorans</tp:taxon-name-part></tp:taxon-name></italic> male. Scale bars: 1 cm.</p></caption><graphic xmlns:xlink="http://www.w3.org/1999/xlink" xlink:href="zookeys-953-085-g003.jpg" position="float" orientation="portrait" xlink:type="simple" id="oo_436422.jpg"><uri content-type="original_file" xlink:type="simple">https://binary.pensoft.net/fig/436422</uri></graphic></fig></tp:treatment-sec><ref-list><ref id="B20"><mixed-citation xmlns:xlink="http://www.w3.org/1999/xlink" xlink:type="simple"><person-group><name name-style="western"><surname>Janzen</surname><given-names>DH</given-names></name><name name-style="western"><surname>Hallwachs</surname><given-names>W</given-names></name></person-group> (<year>2009</year>) Dynamic database for an inventory of the macrocaterpillar fauna, and its food plants and parasitoids, of Area de Conservacion Guanacaste (ACG), northwestern Costa Rica. <ext-link xlink:type="simple" ext-link-type="uri" xlink:href="http://janzen.sas.upenn.edu">http://janzen.sas.upenn.edu</ext-link></mixed-citation></ref><ref id="B30"><mixed-citation xmlns:xlink="http://www.w3.org/1999/xlink" xlink:type="simple"><person-group><name name-style="western"><surname>Schaus</surname><given-names>W</given-names></name></person-group> (<year>1911</year>) New species of <tp:taxon-name><tp:taxon-name-part taxon-name-part-type="suborder">Heterocera</tp:taxon-name-part></tp:taxon-name> from Costa Rica, 5. The Annals and Magazine of Natural History (8)7: 173–193. <ext-link xlink:type="simple" ext-link-type="doi" xlink:href="10.1080/00222931108692920">https://doi.org/10.1080/00222931108692920</ext-link></mixed-citation></ref></ref-list></tp:taxon-treatment>
