# Supplementary material for: Synopsis of fruit-piercing moths of the genus Eudocima (Lepidoptera, Erebidae) from Colombia
Source: Zookeys. 2020 Jul 27;953:85–104. doi: 10.3897/zookeys.953.50709 (PMC7398947; doi:10.3897/zookeys.953.50709)
Supplement: XML Treatment for Eudocima memorans [file zookeys.953.50709-treatment5.xml]

<!DOCTYPE tp:taxon-treatment
  PUBLIC "-//TaxonX//DTD Taxonomic Treatment Publishing DTD v0 20100105//EN" "tax-treatment-NSO.dtd">
<tp:taxon-treatment xmlns:tp="http://www.plazi.org/taxpub"><tp:treatment-meta><kwd-group><label>Taxon classification</label><kwd><named-content xmlns:xlink="http://www.w3.org/1999/xlink" content-type="kingdom">Animalia</named-content></kwd><kwd><named-content xmlns:xlink="http://www.w3.org/1999/xlink" content-type="order">Lepidoptera</named-content></kwd><kwd><named-content xmlns:xlink="http://www.w3.org/1999/xlink" content-type="family">Noctuidae</named-content></kwd></kwd-group><mixed-citation publication-type="journal"><person-group><name><surname>Vargas-Fonseca</surname><given-names>Sergio</given-names></name><name><surname>Correa-Carmona</surname><given-names>Yenny</given-names></name><name><surname>Montes-Rodríguez</surname><given-names>José Mauricio</given-names></name><name><surname>Calero-Mejía</surname><given-names>Humberto</given-names></name><name><surname>Zilli</surname><given-names>Alberto</given-names></name></person-group><article-title>Synopsis of fruit-piercing moths of the genus <italic><tp:taxon-name><tp:taxon-name-part taxon-name-part-type="genus" reg="Eudocima">Eudocima</tp:taxon-name-part></tp:taxon-name></italic> (<tp:taxon-name><tp:taxon-name-part taxon-name-part-type="order">Lepidoptera</tp:taxon-name-part></tp:taxon-name>, <tp:taxon-name><tp:taxon-name-part taxon-name-part-type="family">Erebidae</tp:taxon-name-part></tp:taxon-name>) from Colombia</article-title><source>Zookeys</source><day>27</day><month>7</month><year>2020</year><volume>953</volume><fpage>85</fpage><lpage>104</lpage><pub-id pub-id-type="doi">10.3897/zookeys.953.50709</pub-id></mixed-citation></tp:treatment-meta><tp:nomenclature><tp:taxon-name><object-id xmlns:xlink="http://www.w3.org/1999/xlink" content-type="arpha" xlink:type="simple">3EAE3F9B-2F2F-5FC6-BB72-09D46AA12DB2</object-id>
              <tp:taxon-name-part taxon-name-part-type="genus" reg="Eudocima">Eudocima</tp:taxon-name-part>
              <tp:taxon-name-part taxon-name-part-type="species" reg="memorans">memorans</tp:taxon-name-part>
            </tp:taxon-name><tp:taxon-authority>(Walker, [1858]) (Ophideres)</tp:taxon-authority><xref ref-type="fig" rid="F3">Fig. 3D–G</xref></tp:nomenclature><tp:treatment-sec sec-type="material" id="SECID0ESOAG"><title>Material examined.</title><p>Colombia. <bold>Antioquia</bold>: 1♂; Valle de Aburrá; <named-content xmlns:xlink="http://www.w3.org/1999/xlink" content-type="dwc:verbatimCoordinates" xlink:type="simple"><named-content content-type="geo-json" specific-use="{&#34;type&#34;:&#34;Point&#34;,&#34;coordinates&#34;:[-75.500000,6.283300]}" id="NCID0E4OAG" xlink:type="simple">6.2833, -75.5</named-content></named-content>; May 1953; F. Gallego leg.; MFLG 46653. <bold>Bolivar</bold>: 1♀; Cartagena; <named-content xmlns:xlink="http://www.w3.org/1999/xlink" content-type="dwc:verbatimCoordinates" xlink:type="simple"><named-content content-type="geo-json" specific-use="{&#34;type&#34;:&#34;Point&#34;,&#34;coordinates&#34;:[-75.514400,10.399700]}" id="NCID0EHPAG" xlink:type="simple">10.3997, -75.5144</named-content></named-content>; L. Cortes leg.; <named-content xmlns:xlink="http://www.w3.org/1999/xlink" content-type="dwc:institutional_code" xlink:type="simple">MHN-UIS</named-content>. <bold>Caldas</bold>: 1♂; Chinchiná; <named-content xmlns:xlink="http://www.w3.org/1999/xlink" content-type="dwc:verbatimCoordinates" xlink:type="simple"><named-content content-type="geo-json" specific-use="{&#34;type&#34;:&#34;Point&#34;,&#34;coordinates&#34;:[-75.681900,4.972800]}" id="NCID0EWPAG" xlink:type="simple">4.9728, -75.6819</named-content></named-content>; Oct. 1955; F. Gallego leg.; On a road; MFLG 46652. <bold>Cundinamarca</bold>: 1♀; Bogotá; <named-content xmlns:xlink="http://www.w3.org/1999/xlink" content-type="dwc:verbatimCoordinates" xlink:type="simple"><named-content content-type="geo-json" specific-use="{&#34;type&#34;:&#34;Point&#34;,&#34;coordinates&#34;:[-74.081800,4.609700]}" id="NCID0EAQAG" xlink:type="simple">4.6097, -74.0818</named-content></named-content>; 1 Feb. 1962; <named-content xmlns:xlink="http://www.w3.org/1999/xlink" content-type="dwc:institutional_code" xlink:type="simple">MPUJ_ENT</named-content> 0019396. 2♂♂, 1♀; Pacho; Plaza de Toros; <named-content xmlns:xlink="http://www.w3.org/1999/xlink" content-type="dwc:verbatimCoordinates" xlink:type="simple"><named-content content-type="geo-json" specific-use="{&#34;type&#34;:&#34;Point&#34;,&#34;coordinates&#34;:[-74.160200,5.136100]}" id="NCID0ENQAG" xlink:type="simple">5.1361, -74.1602</named-content></named-content>; 1740; 7 Jan. 1992, 26 Mar. 1992; G. Patrick leg.; <named-content xmlns:xlink="http://www.w3.org/1999/xlink" content-type="dwc:institutional_code" xlink:type="simple">HNSA</named-content>. <bold>Valle del Cauca</bold>: 1♂, 1♀; Anchicayá; <named-content xmlns:xlink="http://www.w3.org/1999/xlink" content-type="dwc:verbatimCoordinates" xlink:type="simple"><named-content content-type="geo-json" specific-use="{&#34;type&#34;:&#34;Point&#34;,&#34;coordinates&#34;:[-76.913300,3.618600]}" id="NCID0E3QAG" xlink:type="simple">3.6186, -76.9133</named-content></named-content>; 400 m; 17 Jun. 1977–10 Sep. 1977; Dahners leg.; <named-content xmlns:xlink="http://www.w3.org/1999/xlink" content-type="dwc:institutional_code" xlink:type="simple">MUSENUV</named-content> 14841, 14849. 1♀; R[io] Dagua; <named-content xmlns:xlink="http://www.w3.org/1999/xlink" content-type="dwc:verbatimCoordinates" xlink:type="simple"><named-content content-type="geo-json" specific-use="{&#34;type&#34;:&#34;Point&#34;,&#34;coordinates&#34;:[-77.060900,3.845500]}" id="NCID0EJRAG" xlink:type="simple">3.8455, -77.0609</named-content></named-content>; W. Rosenberg leg.; <named-content xmlns:xlink="http://www.w3.org/1999/xlink" content-type="dwc:institutional_code" xlink:type="simple">NHMUK</named-content>. 1♂, 1♀; [Valle del] Cauca, Juntas [Río Dagua]; <named-content xmlns:xlink="http://www.w3.org/1999/xlink" content-type="dwc:verbatimCoordinates" xlink:type="simple"><named-content content-type="geo-json" specific-use="{&#34;type&#34;:&#34;Point&#34;,&#34;coordinates&#34;:[-76.732220,3.616400]}" id="NCID0EWRAG" xlink:type="simple">3.6164, -76.73222</named-content></named-content>; 1897–1898; M. de Mathan leg.; <named-content xmlns:xlink="http://www.w3.org/1999/xlink" content-type="dwc:institutional_code" xlink:type="simple">NHMUK</named-content>.</p></tp:treatment-sec><tp:treatment-sec sec-type="comments" id="SECID0EASAG"><title>Comments.</title><p>The hindwings show an “m”-shaped band with a distinctly sinuous inner margin. Unlike <italic><tp:taxon-name><tp:taxon-name-part taxon-name-part-type="genus" reg="Eudocima">E.</tp:taxon-name-part> <tp:taxon-name-part taxon-name-part-type="species" reg="serpentifera">serpentifera</tp:taxon-name-part></tp:taxon-name></italic>, this band reaches the wing margin. Forewing with oblique pale bands. Hostplant and life cycle unknown.</p></tp:treatment-sec><tp:treatment-sec sec-type="distribution" id="SECID0ERSAG"><title>Distribution.</title><p>Neotropical (<xref ref-type="bibr" rid="B41">Zilli and Hogenes 2002</xref>). Described from “the western coast of the Americas” (Walker, [1858]), <xref ref-type="bibr" rid="B7">Brou (2006)</xref> suggested that the original specimens probably originated from Ecuador.</p></tp:treatment-sec><tp:treatment-sec sec-type="remarks" id="SECID0E6SAG"><title>Remarks.</title><p>This species is recorded for the first time from Colombia.</p></tp:treatment-sec><tp:treatment-sec><!--Section generated to contain objects referenced in tp:taxon-treatment.--><fig id="F3" position="float" orientation="portrait"><object-id xmlns:xlink="http://www.w3.org/1999/xlink" content-type="doi" xlink:type="simple">10.3897/zookeys.953.50709.figure3</object-id><object-id xmlns:xlink="http://www.w3.org/1999/xlink" content-type="arpha" xlink:type="simple">F9A6E99D-E01B-51E1-8B17-10BEDD5A8A23</object-id><label>Figure 3.</label><caption><p>Species of <italic><tp:taxon-name><tp:taxon-name-part taxon-name-part-type="genus" reg="Eudocima">Eudocima</tp:taxon-name-part></tp:taxon-name></italic> fruit-piercing moths in Colombia. <bold>A, B</bold> Dorsal and ventral view of <italic><tp:taxon-name><tp:taxon-name-part taxon-name-part-type="genus" reg="Eudocima">E.</tp:taxon-name-part> <tp:taxon-name-part taxon-name-part-type="species" reg="colubra">colubra</tp:taxon-name-part></tp:taxon-name></italic> female <bold>C</bold> dorsal for <italic><tp:taxon-name><tp:taxon-name-part taxon-name-part-type="genus" reg="Eudocima">E.</tp:taxon-name-part> <tp:taxon-name-part taxon-name-part-type="species" reg="colubra">colubra</tp:taxon-name-part></tp:taxon-name></italic> male <bold>D, E</bold> same for <italic><tp:taxon-name><tp:taxon-name-part taxon-name-part-type="genus" reg="Eudocima">E.</tp:taxon-name-part> <tp:taxon-name-part taxon-name-part-type="species" reg="memorans">memorans</tp:taxon-name-part></tp:taxon-name></italic> female <bold>F, G</bold> same for <italic><tp:taxon-name><tp:taxon-name-part taxon-name-part-type="genus" reg="Eudocima">E.</tp:taxon-name-part> <tp:taxon-name-part taxon-name-part-type="species" reg="memorans">memorans</tp:taxon-name-part></tp:taxon-name></italic> male. Scale bars: 1 cm.</p></caption><graphic xmlns:xlink="http://www.w3.org/1999/xlink" xlink:href="zookeys-953-085-g003.jpg" position="float" orientation="portrait" xlink:type="simple" id="oo_436422.jpg"><uri content-type="original_file" xlink:type="simple">https://binary.pensoft.net/fig/436422</uri></graphic></fig></tp:treatment-sec><ref-list><ref id="B41"><mixed-citation xmlns:xlink="http://www.w3.org/1999/xlink" xlink:type="simple"><person-group><name name-style="western"><surname>Zilli</surname><given-names>A</given-names></name><name name-style="western"><surname>Hogenes</surname><given-names>W</given-names></name></person-group> (<year>2002</year>) <article-title>An annotated list of the fruit-piercing moth genus <italic><tp:taxon-name><tp:taxon-name-part taxon-name-part-type="genus">Eudocima</tp:taxon-name-part></tp:taxon-name></italic> Billberg, 1820 (sensu Poole) with descriptions of four new species (<tp:taxon-name><tp:taxon-name-part taxon-name-part-type="order">Lepidoptera</tp:taxon-name-part></tp:taxon-name>: <tp:taxon-name><tp:taxon-name-part taxon-name-part-type="family">Noctuidae</tp:taxon-name-part></tp:taxon-name>, <tp:taxon-name><tp:taxon-name-part taxon-name-part-type="subfamily">Catocalinae</tp:taxon-name-part></tp:taxon-name>).</article-title><source>Quadrifina</source><volume>5</volume>: <fpage>153</fpage>–<lpage>207</lpage>.</mixed-citation></ref><ref id="B7"><mixed-citation xmlns:xlink="http://www.w3.org/1999/xlink" xlink:type="simple"><person-group><name name-style="western"><surname>Brou</surname><given-names>Jr. VA</given-names></name></person-group> (<year>2006</year>) <article-title>A new US record for the tropical fruit-piercing moth <italic><tp:taxon-name><tp:taxon-name-part taxon-name-part-type="genus">Eudocima</tp:taxon-name-part> <tp:taxon-name-part taxon-name-part-type="species">serpentifera</tp:taxon-name-part></tp:taxon-name></italic> (Walker, 1858).</article-title><source>Southern Lepidopterists News</source><volume>28</volume>: <fpage>105</fpage>–<lpage>108</lpage>.</mixed-citation></ref></ref-list></tp:taxon-treatment>
