# Supplementary material for: Synopsis of fruit-piercing moths of the genus Eudocima (Lepidoptera, Erebidae) from Colombia
Source: Zookeys. 2020 Jul 27;953:85–104. doi: 10.3897/zookeys.953.50709 (PMC7398947; doi:10.3897/zookeys.953.50709)
Supplement: XML Treatment for Eudocima procus [file zookeys.953.50709-treatment6.xml]

<!DOCTYPE tp:taxon-treatment
  PUBLIC "-//TaxonX//DTD Taxonomic Treatment Publishing DTD v0 20100105//EN" "tax-treatment-NSO.dtd">
<tp:taxon-treatment xmlns:tp="http://www.plazi.org/taxpub"><tp:treatment-meta><kwd-group><label>Taxon classification</label><kwd><named-content xmlns:xlink="http://www.w3.org/1999/xlink" content-type="kingdom">Animalia</named-content></kwd><kwd><named-content xmlns:xlink="http://www.w3.org/1999/xlink" content-type="order">Lepidoptera</named-content></kwd><kwd><named-content xmlns:xlink="http://www.w3.org/1999/xlink" content-type="family">Noctuidae</named-content></kwd></kwd-group><mixed-citation publication-type="journal"><person-group><name><surname>Vargas-Fonseca</surname><given-names>Sergio</given-names></name><name><surname>Correa-Carmona</surname><given-names>Yenny</given-names></name><name><surname>Montes-Rodríguez</surname><given-names>José Mauricio</given-names></name><name><surname>Calero-Mejía</surname><given-names>Humberto</given-names></name><name><surname>Zilli</surname><given-names>Alberto</given-names></name></person-group><article-title>Synopsis of fruit-piercing moths of the genus <italic><tp:taxon-name><tp:taxon-name-part taxon-name-part-type="genus" reg="Eudocima">Eudocima</tp:taxon-name-part></tp:taxon-name></italic> (<tp:taxon-name><tp:taxon-name-part taxon-name-part-type="order">Lepidoptera</tp:taxon-name-part></tp:taxon-name>, <tp:taxon-name><tp:taxon-name-part taxon-name-part-type="family">Erebidae</tp:taxon-name-part></tp:taxon-name>) from Colombia</article-title><source>Zookeys</source><day>27</day><month>7</month><year>2020</year><volume>953</volume><fpage>85</fpage><lpage>104</lpage><pub-id pub-id-type="doi">10.3897/zookeys.953.50709</pub-id></mixed-citation></tp:treatment-meta><tp:nomenclature><tp:taxon-name><object-id xmlns:xlink="http://www.w3.org/1999/xlink" content-type="arpha" xlink:type="simple">6E804420-ECA4-56CC-89DB-784DC17AAB95</object-id>
              <tp:taxon-name-part taxon-name-part-type="genus" reg="Eudocima">Eudocima</tp:taxon-name-part>
              <tp:taxon-name-part taxon-name-part-type="species" reg="procus">procus</tp:taxon-name-part>
            </tp:taxon-name><tp:taxon-authority>(Cramer, 1777) (Phalaena (Noctua))</tp:taxon-authority><xref ref-type="fig" rid="F4">Fig. 4A–D</xref><tp:nomenclature-citation-list><tp:nomenclature-citation><tp:taxon-name>
                  <tp:taxon-name-part taxon-name-part-type="genus" reg="Ophideres">Ophideres</tp:taxon-name-part> <tp:taxon-name-part taxon-name-part-type="species" reg="columbina">columbina</tp:taxon-name-part></tp:taxon-name><comment>Guenée, 1852</comment></tp:nomenclature-citation><tp:nomenclature-citation><tp:taxon-name>
                  <tp:taxon-name-part taxon-name-part-type="genus" reg="Ophideres">Ophideres</tp:taxon-name-part> <tp:taxon-name-part taxon-name-part-type="species" reg="scabellum">scabellum</tp:taxon-name-part></tp:taxon-name><comment>Guenée, 1852</comment></tp:nomenclature-citation><tp:nomenclature-citation><tp:taxon-name>
                  <tp:taxon-name-part taxon-name-part-type="genus" reg="Acacallis">Acacallis</tp:taxon-name-part> <tp:taxon-name-part taxon-name-part-type="species" reg="procax">procax</tp:taxon-name-part></tp:taxon-name><comment>; Hübner, [1823] [misspelling]</comment></tp:nomenclature-citation></tp:nomenclature-citation-list></tp:nomenclature><tp:treatment-sec sec-type="material" id="SECID0E4VAG"><title>Material examined.</title><p>Colombia. <bold>Antioquia</bold>: 1♂; Medellín; <named-content xmlns:xlink="http://www.w3.org/1999/xlink" content-type="dwc:verbatimCoordinates" xlink:type="simple"><named-content content-type="geo-json" specific-use="{&#34;type&#34;:&#34;Point&#34;,&#34;coordinates&#34;:[-75.563600,6.251800]}" id="NCID0EIWAG" xlink:type="simple">6.2518, -75.5636</named-content></named-content>; Apr. 1989; F. Cuartas leg.; entomological net; <named-content xmlns:xlink="http://www.w3.org/1999/xlink" content-type="dwc:institutional_code" xlink:type="simple">CEUA</named-content>. 1♀; same locality; 26 Apr. 1969; F. Mosquera leg.; <abbrev xmlns:xlink="http://www.w3.org/1999/xlink" content-type="institution" xlink:title="Colección Taxonómica Nacional de Insectos “Luis María Murillo” – Agrosavia, Mosquera, Colombia" id="ABBRID0ESWAG" xlink:type="simple">CTNI</abbrev> 99. 1♂; Medellín; <named-content xmlns:xlink="http://www.w3.org/1999/xlink" content-type="dwc:verbatimCoordinates" xlink:type="simple"><named-content content-type="geo-json" specific-use="{&#34;type&#34;:&#34;Point&#34;,&#34;coordinates&#34;:[-75.563600,6.251800]}" id="NCID0E1WAG" xlink:type="simple">6.2518, -75.5636</named-content></named-content>; 28 Jun. 1938; J. Gates-Clarke leg.; MFLG. 1♂; same locality; Sep. 1958; F. Gallego leg.; entomological net; MFLG 46647. 1♂; same locality; Oct. 1976; R. Velez leg.; on a door; MFLG 46646. 1♂; same locality; May 1946; F. Gallego leg.; On a wall; MFLG 46645. 1♂; same locality; 1538 m; 28 Mar. 1998; S. Blandon leg.; On a wall; MFLG 46649. 1♂; Sabaneta; Barrio La Doctora; <named-content xmlns:xlink="http://www.w3.org/1999/xlink" content-type="dwc:verbatimCoordinates" xlink:type="simple"><named-content content-type="geo-json" specific-use="{&#34;type&#34;:&#34;Point&#34;,&#34;coordinates&#34;:[-75.583300,6.150000]}" id="NCID0ECXAG" xlink:type="simple">6.15, -75.5833</named-content></named-content>; 1570 m; May 2005; entomological net; <named-content xmlns:xlink="http://www.w3.org/1999/xlink" content-type="dwc:institutional_code" xlink:type="simple">CEUA</named-content>. 2♀♀; Santa Fe de Antioquia; <named-content xmlns:xlink="http://www.w3.org/1999/xlink" content-type="dwc:verbatimCoordinates" xlink:type="simple"><named-content content-type="geo-json" specific-use="{&#34;type&#34;:&#34;Point&#34;,&#34;coordinates&#34;:[-75.828100,6.556900]}" id="NCID0EPXAG" xlink:type="simple">6.5569, -75.8281</named-content></named-content>; Nov. 1981; M. Monzón leg.; On Papaya; MFLG 46642, 46643. 1♂; Valle de Aburrá; <named-content xmlns:xlink="http://www.w3.org/1999/xlink" content-type="dwc:verbatimCoordinates" xlink:type="simple"><named-content content-type="geo-json" specific-use="{&#34;type&#34;:&#34;Point&#34;,&#34;coordinates&#34;:[-75.500000,6.283300]}" id="NCID0EXXAG" xlink:type="simple">6.2833, -75.5</named-content></named-content>; Oct. 1943; F. Gallego leg.; MFLG. 1♂; Valle de Aburrá; <named-content xmlns:xlink="http://www.w3.org/1999/xlink" content-type="dwc:verbatimCoordinates" xlink:type="simple"><named-content content-type="geo-json" specific-use="{&#34;type&#34;:&#34;Point&#34;,&#34;coordinates&#34;:[-75.500000,6.283300]}" id="NCID0E6XAG" xlink:type="simple">6.2833, -75.5</named-content></named-content>; Feg. 1946; F. Gallego leg.; undergrowth; MFLG 46648. 2♀♀; Yarumal; vda. Corcovado, Alto de Ventanas; <named-content xmlns:xlink="http://www.w3.org/1999/xlink" content-type="dwc:verbatimCoordinates" xlink:type="simple"><named-content content-type="geo-json" specific-use="{&#34;type&#34;:&#34;Point&#34;,&#34;coordinates&#34;:[-75.443600,7.074300]}" id="NCID0EHYAG" xlink:type="simple">7.0743, -75.4436</named-content></named-content>; 2020 m; 22–26 Jun. 2015; ICN. <bold>Boyacá</bold>: 3♂♂; Arcabuco; vda. Peñas Blancas; <named-content xmlns:xlink="http://www.w3.org/1999/xlink" content-type="dwc:verbatimCoordinates" xlink:type="simple"><named-content content-type="geo-json" specific-use="{&#34;type&#34;:&#34;Point&#34;,&#34;coordinates&#34;:[-73.467800,5.723000]}" id="NCID0ERYAG" xlink:type="simple">5.723, -73.4678</named-content></named-content>; 2674 m; 17–19 Sep. 2017; ICN. 1♂; Sotaquirá; <named-content xmlns:xlink="http://www.w3.org/1999/xlink" content-type="dwc:verbatimCoordinates" xlink:type="simple"><named-content content-type="geo-json" specific-use="{&#34;type&#34;:&#34;Point&#34;,&#34;coordinates&#34;:[-73.285900,5.761800]}" id="NCID0EZYAG" xlink:type="simple">5.7618, -73.2859</named-content></named-content>; 9 Aug. 1969; J. Alba leg.; <named-content xmlns:xlink="http://www.w3.org/1999/xlink" content-type="dwc:institutional_code" xlink:type="simple">UNAB</named-content>. 1♂; Turmequé; Villa Nely; <named-content xmlns:xlink="http://www.w3.org/1999/xlink" content-type="dwc:verbatimCoordinates" xlink:type="simple"><named-content content-type="geo-json" specific-use="{&#34;type&#34;:&#34;Point&#34;,&#34;coordinates&#34;:[-73.508800,5.306200]}" id="NCID0EGZAG" xlink:type="simple">5.3062, -73.5088</named-content></named-content>; 2800 m; 27 Apr. 2003; S. Angel leg.; entomological net; <named-content xmlns:xlink="http://www.w3.org/1999/xlink" content-type="dwc:institutional_code" xlink:type="simple">UNAB</named-content>. <bold>Caldas</bold>: 1♀; Florida; <named-content xmlns:xlink="http://www.w3.org/1999/xlink" content-type="dwc:verbatimCoordinates" xlink:type="simple"><named-content content-type="geo-json" specific-use="{&#34;type&#34;:&#34;Point&#34;,&#34;coordinates&#34;:[-75.743900,4.993100]}" id="NCID0EVZAG" xlink:type="simple">4.9931, -75.7439</named-content></named-content>; Sep. 1963; F. Gallego leg.; On a wall; MFLG 46644. <bold>Cauca</bold>: 1♂; Guapi; PNN. Gorgona-Poblado; <named-content xmlns:xlink="http://www.w3.org/1999/xlink" content-type="dwc:verbatimCoordinates" xlink:type="simple"><named-content content-type="geo-json" specific-use="{&#34;type&#34;:&#34;Point&#34;,&#34;coordinates&#34;:[-78.184400,2.968300]}" id="NCID0E6ZAG" xlink:type="simple">2.9683, -78.1844</named-content></named-content>; 10 m; 19–22 Oct. 2010; H. Calero leg.; <named-content xmlns:xlink="http://www.w3.org/1999/xlink" content-type="dwc:institutional_code" xlink:type="simple">MUSENUV</named-content> B16. <bold>Cundinamarca</bold>: 1♂; Agua de Dios; <named-content xmlns:xlink="http://www.w3.org/1999/xlink" content-type="dwc:verbatimCoordinates" xlink:type="simple"><named-content content-type="geo-json" specific-use="{&#34;type&#34;:&#34;Point&#34;,&#34;coordinates&#34;:[-74.690000,4.358400]}" id="NCID0EO1AG" xlink:type="simple">4.3584, -74.69</named-content></named-content>; 1 Jun. 1997; J. Gutierrez leg.; <named-content xmlns:xlink="http://www.w3.org/1999/xlink" content-type="dwc:institutional_code" xlink:type="simple">UNAB</named-content>. 1♀; Beltrán; vda. La Esperanza; <named-content xmlns:xlink="http://www.w3.org/1999/xlink" content-type="dwc:verbatimCoordinates" xlink:type="simple"><named-content content-type="geo-json" specific-use="{&#34;type&#34;:&#34;Point&#34;,&#34;coordinates&#34;:[-74.750000,4.800000]}" id="NCID0E21AG" xlink:type="simple">4.8, -74.75</named-content></named-content>; 250 m; 28 Apr. 2012; H. Rojas leg.; hand collecting; <named-content xmlns:xlink="http://www.w3.org/1999/xlink" content-type="dwc:institutional_code" xlink:type="simple">UNAB</named-content>. 1♂; Bogotá; <named-content xmlns:xlink="http://www.w3.org/1999/xlink" content-type="dwc:verbatimCoordinates" xlink:type="simple"><named-content content-type="geo-json" specific-use="{&#34;type&#34;:&#34;Point&#34;,&#34;coordinates&#34;:[-74.081800,4.609700]}" id="NCID0EI2AG" xlink:type="simple">4.6097, -74.0818</named-content></named-content>; 17 May 1985; J. Cañon leg.; <named-content xmlns:xlink="http://www.w3.org/1999/xlink" content-type="dwc:institutional_code" xlink:type="simple">MLS</named-content> 6677. 1♀; same locality; 18 Jun. 1905; R. Becerra leg.; <named-content xmlns:xlink="http://www.w3.org/1999/xlink" content-type="dwc:institutional_code" xlink:type="simple">MLS</named-content> 8507. 1♂; same locality; 2 Oct. 1970; W. Prieto leg.; <named-content xmlns:xlink="http://www.w3.org/1999/xlink" content-type="dwc:institutional_code" xlink:type="simple">MLS</named-content> 4683. 1♂; same locality; 17 Jul. 1961; J. Berecibar leg.; <named-content xmlns:xlink="http://www.w3.org/1999/xlink" content-type="dwc:institutional_code" xlink:type="simple">MPUJ_ENT</named-content> 0045656. 4♂♂, 4 ♀♀; Bogotá; Chapinero; <named-content xmlns:xlink="http://www.w3.org/1999/xlink" content-type="dwc:verbatimCoordinates" xlink:type="simple"><named-content content-type="geo-json" specific-use="{&#34;type&#34;:&#34;Point&#34;,&#34;coordinates&#34;:[-74.081800,4.609700]}" id="NCID0EE3AG" xlink:type="simple">4.6097, -74.0818</named-content></named-content>; 30 Apr. 1962–12 Jun. 1962; E. Carvajalino leg.; <named-content xmlns:xlink="http://www.w3.org/1999/xlink" content-type="dwc:institutional_code" xlink:type="simple">MPUJ_ENT</named-content> 0019404, 0019393, 0019408, 0019403, 0019401, 0045655, 0045657, 0045658. 1♂, 1♀; same locality; 14 -17 Apr. 2016; D. Cualla leg.; <named-content xmlns:xlink="http://www.w3.org/1999/xlink" content-type="dwc:institutional_code" xlink:type="simple">MPUJ_ENT</named-content> 0045648, 0045652. 1♂; same locality; Oct. 1972; <named-content xmlns:xlink="http://www.w3.org/1999/xlink" content-type="dwc:institutional_code" xlink:type="simple">MPUJ_ENT</named-content> 0045653. 1♀; same locality; <named-content xmlns:xlink="http://www.w3.org/1999/xlink" content-type="dwc:verbatimCoordinates" xlink:type="simple"><named-content content-type="geo-json" specific-use="{&#34;type&#34;:&#34;Point&#34;,&#34;coordinates&#34;:[-74.081800,4.609700]}" id="NCID0E23AG" xlink:type="simple">4.6097, -74.0818</named-content></named-content>; 25 Jul. 2004; D. Corredor leg.; <named-content xmlns:xlink="http://www.w3.org/1999/xlink" content-type="dwc:institutional_code" xlink:type="simple">MPUJ_ENT</named-content> 0019400. 1♂; same locality; 26 Jul. 1949; B. Diez leg.; <named-content xmlns:xlink="http://www.w3.org/1999/xlink" content-type="dwc:institutional_code" xlink:type="simple">MPUJ_ENT</named-content> 0019405. 1♂; same locality; 13 Jun 1965; Amézquita leg.; <abbrev xmlns:xlink="http://www.w3.org/1999/xlink" content-type="institution" xlink:title="Colección Taxonómica Nacional de Insectos “Luis María Murillo” – Agrosavia, Mosquera, Colombia" id="ABBRID0EK4AG" xlink:type="simple">CTNI</abbrev> 99. 1♀; same locality; 19 Apr. 1977; I. Zenner leg.; <abbrev xmlns:xlink="http://www.w3.org/1999/xlink" content-type="institution" xlink:title="Colección Taxonómica Nacional de Insectos “Luis María Murillo” – Agrosavia, Mosquera, Colombia" id="ABBRID0EP4AG" xlink:type="simple">CTNI</abbrev> 99. 1♀; same locality; Oct. 1946; <abbrev xmlns:xlink="http://www.w3.org/1999/xlink" content-type="institution" xlink:title="Colección Taxonómica Nacional de Insectos “Luis María Murillo” – Agrosavia, Mosquera, Colombia" id="ABBRID0EU4AG" xlink:type="simple">CTNI</abbrev> 99. 1♂; same locality; 25 Mar. 1947; <abbrev xmlns:xlink="http://www.w3.org/1999/xlink" content-type="institution" xlink:title="Colección Taxonómica Nacional de Insectos “Luis María Murillo” – Agrosavia, Mosquera, Colombia" id="ABBRID0EZ4AG" xlink:type="simple">CTNI</abbrev> 99. 1♂; same locality; 1 Oct. 1945; <abbrev xmlns:xlink="http://www.w3.org/1999/xlink" content-type="institution" xlink:title="Colección Taxonómica Nacional de Insectos “Luis María Murillo” – Agrosavia, Mosquera, Colombia" id="ABBRID0E54AG" xlink:type="simple">CTNI</abbrev> 100. 1♀; same locality; 11 Jun 1986; <abbrev xmlns:xlink="http://www.w3.org/1999/xlink" content-type="institution" xlink:title="Colección Privada LeCrom, Bogotá, Colombia" id="ABBRID0ED5AG" xlink:type="simple">JFLC</abbrev>. 1♂; same locality; 1 Jul. 1996; J. F. Le Crom leg.; <abbrev xmlns:xlink="http://www.w3.org/1999/xlink" content-type="institution" xlink:title="Colección Privada LeCrom, Bogotá, Colombia" id="ABBRID0EI5AG" xlink:type="simple">JFLC</abbrev>. 1♀; same locality; Birchall leg.; <named-content xmlns:xlink="http://www.w3.org/1999/xlink" content-type="dwc:institutional_code" xlink:type="simple">NHMUK</named-content>. 1♀; same locality; 1918.; M. Apolinar leg.; <named-content xmlns:xlink="http://www.w3.org/1999/xlink" content-type="dwc:institutional_code" xlink:type="simple">NHMUK</named-content>. 22♂♂, 5♀♀; same locality; <named-content xmlns:xlink="http://www.w3.org/1999/xlink" content-type="dwc:institutional_code" xlink:type="simple">NHMUK</named-content>. 1♀; same locality; 1 Jul. 1967; <named-content xmlns:xlink="http://www.w3.org/1999/xlink" content-type="dwc:institutional_code" xlink:type="simple">UNAB</named-content>. 1♂; same locality; Jul. 1969; <named-content xmlns:xlink="http://www.w3.org/1999/xlink" content-type="dwc:institutional_code" xlink:type="simple">UNAB</named-content>. 1♂; same locality; 8 May 1934; H. Pinzon leg.; <named-content xmlns:xlink="http://www.w3.org/1999/xlink" content-type="dwc:institutional_code" xlink:type="simple">UNAB</named-content>. 1♂; same locality; 20 Nov. 1981; C. Orjuela and E. Mejia legs.; <named-content xmlns:xlink="http://www.w3.org/1999/xlink" content-type="dwc:institutional_code" xlink:type="simple">UNAB</named-content>. 1♂; same locality; 9 May 1993; A. Diego leg.; <named-content xmlns:xlink="http://www.w3.org/1999/xlink" content-type="dwc:institutional_code" xlink:type="simple">UNAB</named-content>. 1♀; same locality; 15 Apr. 1994; A. Tovar leg.; <named-content xmlns:xlink="http://www.w3.org/1999/xlink" content-type="dwc:institutional_code" xlink:type="simple">UNAB</named-content>. 1♀; same locality; 22 Apr. 1984; C. Torres and F. Bernal legs.; <named-content xmlns:xlink="http://www.w3.org/1999/xlink" content-type="dwc:institutional_code" xlink:type="simple">UNAB</named-content>. 1♂; same locality; May 1998; O. Castellanos leg.; <named-content xmlns:xlink="http://www.w3.org/1999/xlink" content-type="dwc:institutional_code" xlink:type="simple">UNAB</named-content>. 1♂; same locality; 6 Mar. 1972; E. Gonzalez leg.; <named-content xmlns:xlink="http://www.w3.org/1999/xlink" content-type="dwc:institutional_code" xlink:type="simple">UNAB</named-content>. 1♀; same locality; 20 Sep. 1975; E. Vargas leg.; <named-content xmlns:xlink="http://www.w3.org/1999/xlink" content-type="dwc:institutional_code" xlink:type="simple">UNAB</named-content>. 1♀; same locality; 10 Apr. 1998; M. Arcos leg.; <named-content xmlns:xlink="http://www.w3.org/1999/xlink" content-type="dwc:institutional_code" xlink:type="simple">UNAB</named-content>. 1♀; same locality; 20 Apr. 1975; A. Alarcon leg.; <named-content xmlns:xlink="http://www.w3.org/1999/xlink" content-type="dwc:institutional_code" xlink:type="simple">UNAB</named-content>. 1♂; same locality; 9 Apr. 1995; L. Palacios leg.; <named-content xmlns:xlink="http://www.w3.org/1999/xlink" content-type="dwc:institutional_code" xlink:type="simple">UNAB</named-content>. 1♂; same locality; 23 Apr. 1975; P. Acevedo leg.; <named-content xmlns:xlink="http://www.w3.org/1999/xlink" content-type="dwc:institutional_code" xlink:type="simple">UNAB</named-content>. 1♂; Bogotá; Engativá; <named-content xmlns:xlink="http://www.w3.org/1999/xlink" content-type="dwc:verbatimCoordinates" xlink:type="simple"><named-content content-type="geo-json" specific-use="{&#34;type&#34;:&#34;Point&#34;,&#34;coordinates&#34;:[-74.113200,4.701100]}" id="NCID0EFBBG" xlink:type="simple">4.7011, -74.1132</named-content></named-content>; A. Casas leg.; <named-content xmlns:xlink="http://www.w3.org/1999/xlink" content-type="dwc:institutional_code" xlink:type="simple">UNAB</named-content>. 1♂; Bogotá; Univ. Nal. Col.; <named-content xmlns:xlink="http://www.w3.org/1999/xlink" content-type="dwc:verbatimCoordinates" xlink:type="simple"><named-content content-type="geo-json" specific-use="{&#34;type&#34;:&#34;Point&#34;,&#34;coordinates&#34;:[-74.083300,4.633300]}" id="NCID0ESBBG" xlink:type="simple">4.6333, -74.0833</named-content></named-content>; 2600 m; 1 Feb. 2010; R. Forero leg.; hand collecting; <named-content xmlns:xlink="http://www.w3.org/1999/xlink" content-type="dwc:institutional_code" xlink:type="simple">UNAB</named-content>. 1♂, 1♀; same locality; 8–10 Mar. 2014; A. Gamboa and J. Velásquez legs.; <named-content xmlns:xlink="http://www.w3.org/1999/xlink" content-type="dwc:institutional_code" xlink:type="simple">UNAB</named-content>. 1♂; Cajicá; <named-content xmlns:xlink="http://www.w3.org/1999/xlink" content-type="dwc:verbatimCoordinates" xlink:type="simple"><named-content content-type="geo-json" specific-use="{&#34;type&#34;:&#34;Point&#34;,&#34;coordinates&#34;:[-74.052600,4.912800]}" id="NCID0EECBG" xlink:type="simple">4.9128, -74.0526</named-content></named-content>; 17 Jun. 1975; A. Acosta leg.; hand collecting; <named-content xmlns:xlink="http://www.w3.org/1999/xlink" content-type="dwc:institutional_code" xlink:type="simple">UNAB</named-content>. 1♂; same locality; 19 Sep. 1981; J. Rojas leg.; <named-content xmlns:xlink="http://www.w3.org/1999/xlink" content-type="dwc:institutional_code" xlink:type="simple">UNAB</named-content>. 1♂; Fusagasugá; <named-content xmlns:xlink="http://www.w3.org/1999/xlink" content-type="dwc:verbatimCoordinates" xlink:type="simple"><named-content content-type="geo-json" specific-use="{&#34;type&#34;:&#34;Point&#34;,&#34;coordinates&#34;:[-74.363800,4.336500]}" id="NCID0EWCBG" xlink:type="simple">4.3365, -74.3638</named-content></named-content>; 27 Mar. 1972; L. Espinosa leg.; <named-content xmlns:xlink="http://www.w3.org/1999/xlink" content-type="dwc:institutional_code" xlink:type="simple">UNAB</named-content>. 2♂♂; Gachalá; vda. Tunja; <named-content xmlns:xlink="http://www.w3.org/1999/xlink" content-type="dwc:verbatimCoordinates" xlink:type="simple"><named-content content-type="geo-json" specific-use="{&#34;type&#34;:&#34;Point&#34;,&#34;coordinates&#34;:[-73.506600,4.892400]}" id="NCID0EDDBG" xlink:type="simple">4.8924, -73.5066</named-content></named-content>; 1500 m; 1–3 Sep. 2015; ICN. 1♂; Girardot; <named-content xmlns:xlink="http://www.w3.org/1999/xlink" content-type="dwc:verbatimCoordinates" xlink:type="simple"><named-content content-type="geo-json" specific-use="{&#34;type&#34;:&#34;Point&#34;,&#34;coordinates&#34;:[-74.835000,4.318000]}" id="NCID0ELDBG" xlink:type="simple">4.318, -74.835</named-content></named-content>; 23 Nov. 1994.; S. Pulgarin leg.; <named-content xmlns:xlink="http://www.w3.org/1999/xlink" content-type="dwc:institutional_code" xlink:type="simple">UNAB</named-content>. 1♂; Guaduas; Puerto Bogotá, Finca Altavista; <named-content xmlns:xlink="http://www.w3.org/1999/xlink" content-type="dwc:verbatimCoordinates" xlink:type="simple"><named-content content-type="geo-json" specific-use="{&#34;type&#34;:&#34;Point&#34;,&#34;coordinates&#34;:[-74.598500,5.074300]}" id="NCID0EYDBG" xlink:type="simple">5.0743, -74.5985</named-content></named-content>; <named-content xmlns:xlink="http://www.w3.org/1999/xlink" content-type="dwc:institutional_code" xlink:type="simple">MPUJ_ENT</named-content> 0019410. 1♂; La Palma; <named-content xmlns:xlink="http://www.w3.org/1999/xlink" content-type="dwc:verbatimCoordinates" xlink:type="simple"><named-content content-type="geo-json" specific-use="{&#34;type&#34;:&#34;Point&#34;,&#34;coordinates&#34;:[-74.430000,5.317300]}" id="NCID0EFEBG" xlink:type="simple">5.3173, -74.43</named-content></named-content>; 14 Jun. 1978; I. Zenner leg.; On <italic><tp:taxon-name><tp:taxon-name-part taxon-name-part-type="genus" reg="Pinus">Pinus</tp:taxon-name-part></tp:taxon-name></italic> sp.; <abbrev xmlns:xlink="http://www.w3.org/1999/xlink" content-type="institution" xlink:title="Colección Taxonómica Nacional de Insectos “Luis María Murillo” – Agrosavia, Mosquera, Colombia" id="ABBRID0EREBG" xlink:type="simple">CTNI</abbrev> 99. 1♂; La Vega; <named-content xmlns:xlink="http://www.w3.org/1999/xlink" content-type="dwc:verbatimCoordinates" xlink:type="simple"><named-content content-type="geo-json" specific-use="{&#34;type&#34;:&#34;Point&#34;,&#34;coordinates&#34;:[-74.344800,4.973800]}" id="NCID0EZEBG" xlink:type="simple">4.9738, -74.3448</named-content></named-content>; 27 May 1969; A. Perez leg.; <named-content xmlns:xlink="http://www.w3.org/1999/xlink" content-type="dwc:institutional_code" xlink:type="simple">UNAB</named-content>. 1♀; same locality; 1969; A. Perez leg.; <named-content xmlns:xlink="http://www.w3.org/1999/xlink" content-type="dwc:institutional_code" xlink:type="simple">UNAB</named-content>. 1♂; same locality; 21. Mar. 1994.; H. Ramirez leg.; <named-content xmlns:xlink="http://www.w3.org/1999/xlink" content-type="dwc:institutional_code" xlink:type="simple">UNAB</named-content>. 2♂♂; Medina; <named-content xmlns:xlink="http://www.w3.org/1999/xlink" content-type="dwc:verbatimCoordinates" xlink:type="simple"><named-content content-type="geo-json" specific-use="{&#34;type&#34;:&#34;Point&#34;,&#34;coordinates&#34;:[-73.333300,4.500000]}" id="NCID0EQFBG" xlink:type="simple">4.5, -73.3333</named-content></named-content>; 500 m; A. H. Fassl leg.; NHNUK. 1♀; Mosquera; <named-content xmlns:xlink="http://www.w3.org/1999/xlink" content-type="dwc:verbatimCoordinates" xlink:type="simple"><named-content content-type="geo-json" specific-use="{&#34;type&#34;:&#34;Point&#34;,&#34;coordinates&#34;:[-74.230200,4.705900]}" id="NCID0EYFBG" xlink:type="simple">4.7059, -74.2302</named-content></named-content>; 20 Apr. 1979; I. Zenner leg.; light trap; <abbrev xmlns:xlink="http://www.w3.org/1999/xlink" content-type="institution" xlink:title="Colección Taxonómica Nacional de Insectos “Luis María Murillo” – Agrosavia, Mosquera, Colombia" id="ABBRID0E4FBG" xlink:type="simple">CTNI</abbrev> 99. 6♂♂, 12♀♀; Pacho; Plaza de Toros; <named-content xmlns:xlink="http://www.w3.org/1999/xlink" content-type="dwc:verbatimCoordinates" xlink:type="simple"><named-content content-type="geo-json" specific-use="{&#34;type&#34;:&#34;Point&#34;,&#34;coordinates&#34;:[-74.160200,5.136100]}" id="NCID0EFGBG" xlink:type="simple">5.1361, -74.1602</named-content></named-content>; 1740; 12 Jan.-5 Apr. 1992; G. Patrick leg.; <named-content xmlns:xlink="http://www.w3.org/1999/xlink" content-type="dwc:institutional_code" xlink:type="simple">HNSA</named-content>. 1♂; Pandi; <named-content xmlns:xlink="http://www.w3.org/1999/xlink" content-type="dwc:verbatimCoordinates" xlink:type="simple"><named-content content-type="geo-json" specific-use="{&#34;type&#34;:&#34;Point&#34;,&#34;coordinates&#34;:[-74.471000,4.180300]}" id="NCID0ESGBG" xlink:type="simple">4.1803, -74.471</named-content></named-content>; 12 Nov. 1995; T. Corredor leg.; <named-content xmlns:xlink="http://www.w3.org/1999/xlink" content-type="dwc:institutional_code" xlink:type="simple">UNAB</named-content>. 1♂; Sibaté; <named-content xmlns:xlink="http://www.w3.org/1999/xlink" content-type="dwc:verbatimCoordinates" xlink:type="simple"><named-content content-type="geo-json" specific-use="{&#34;type&#34;:&#34;Point&#34;,&#34;coordinates&#34;:[-74.282900,4.449100]}" id="NCID0E6GBG" xlink:type="simple">4.4491, -74.2829</named-content></named-content>; 10 Feb. 1990; I. Posada leg.; <named-content xmlns:xlink="http://www.w3.org/1999/xlink" content-type="dwc:institutional_code" xlink:type="simple">UNAB</named-content>. 2♂♂; Soacha; <named-content xmlns:xlink="http://www.w3.org/1999/xlink" content-type="dwc:verbatimCoordinates" xlink:type="simple"><named-content content-type="geo-json" specific-use="{&#34;type&#34;:&#34;Point&#34;,&#34;coordinates&#34;:[-74.216800,4.579400]}" id="NCID0EMHBG" xlink:type="simple">4.5794, -74.2168</named-content></named-content>; 19 Mar. 1994, 21 Apr. 1969; <named-content xmlns:xlink="http://www.w3.org/1999/xlink" content-type="dwc:institutional_code" xlink:type="simple">UNAB</named-content>. 2♂♂, 2 ♀♀; Soacha, Km. 8, vía-Mosquera; RN Chicaque, Quebrada el Carmen; <named-content xmlns:xlink="http://www.w3.org/1999/xlink" content-type="dwc:verbatimCoordinates" xlink:type="simple"><named-content content-type="geo-json" specific-use="{&#34;type&#34;:&#34;Point&#34;,&#34;coordinates&#34;:[-74.276300,4.592100]}" id="NCID0EZHBG" xlink:type="simple">4.5921, -74.2763</named-content></named-content>; 1 Ago. 2016.; D. Cualla leg.; <named-content xmlns:xlink="http://www.w3.org/1999/xlink" content-type="dwc:institutional_code" xlink:type="simple">MPUJ_ENT</named-content> 0048768–0048771. 1♂; Tabio; <named-content xmlns:xlink="http://www.w3.org/1999/xlink" content-type="dwc:verbatimCoordinates" xlink:type="simple"><named-content content-type="geo-json" specific-use="{&#34;type&#34;:&#34;Point&#34;,&#34;coordinates&#34;:[-74.102100,4.935100]}" id="NCID0EGIBG" xlink:type="simple">4.9351, -74.1021</named-content></named-content>; Mar. 1986; D. Avellaneda leg.; <named-content xmlns:xlink="http://www.w3.org/1999/xlink" content-type="dwc:institutional_code" xlink:type="simple">UNAB</named-content>. 1♂; Tibacuy; Cerro Quinini; <named-content xmlns:xlink="http://www.w3.org/1999/xlink" content-type="dwc:verbatimCoordinates" xlink:type="simple"><named-content content-type="geo-json" specific-use="{&#34;type&#34;:&#34;Point&#34;,&#34;coordinates&#34;:[-74.516400,4.305800]}" id="NCID0ETIBG" xlink:type="simple">4.3058, -74.5164</named-content></named-content>; Jun 1998; J. F. Le Crom leg.; <abbrev xmlns:xlink="http://www.w3.org/1999/xlink" content-type="institution" xlink:title="Colección Privada LeCrom, Bogotá, Colombia" id="ABBRID0EYIBG" xlink:type="simple">JFLC</abbrev>. 1♀; Tocaima; <named-content xmlns:xlink="http://www.w3.org/1999/xlink" content-type="dwc:verbatimCoordinates" xlink:type="simple"><named-content content-type="geo-json" specific-use="{&#34;type&#34;:&#34;Point&#34;,&#34;coordinates&#34;:[-74.657200,4.460700]}" id="NCID0EAJBG" xlink:type="simple">4.4607, -74.6572</named-content></named-content>; 6 Nov. 1993; A. Guerrero leg.; <named-content xmlns:xlink="http://www.w3.org/1999/xlink" content-type="dwc:institutional_code" xlink:type="simple">UNAB</named-content>. 1♂; Villeta; <named-content xmlns:xlink="http://www.w3.org/1999/xlink" content-type="dwc:verbatimCoordinates" xlink:type="simple"><named-content content-type="geo-json" specific-use="{&#34;type&#34;:&#34;Point&#34;,&#34;coordinates&#34;:[-74.505000,5.000100]}" id="NCID0ENJBG" xlink:type="simple">5.0001, -74.505</named-content></named-content>; 28 Jun 1965; E. Olivos leg.; <abbrev xmlns:xlink="http://www.w3.org/1999/xlink" content-type="institution" xlink:title="Colección Taxonómica Nacional de Insectos “Luis María Murillo” – Agrosavia, Mosquera, Colombia" id="ABBRID0ESJBG" xlink:type="simple">CTNI</abbrev> 99. 1♀; same locality; 5 Jan. 1982; Bohórquez leg.; <named-content xmlns:xlink="http://www.w3.org/1999/xlink" content-type="dwc:institutional_code" xlink:type="simple">UNAB</named-content>. <bold>La Guajira</bold>: 1♀; <named-content xmlns:xlink="http://www.w3.org/1999/xlink" content-type="dwc:verbatimCoordinates" xlink:type="simple"><named-content content-type="geo-json" specific-use="{&#34;type&#34;:&#34;Point&#34;,&#34;coordinates&#34;:[-72.907200,11.544000]}" id="NCID0EBKBG" xlink:type="simple">11.544, -72.9072</named-content></named-content>; ICN. <bold>Meta</bold>: 1♂; Villavicencio; <named-content xmlns:xlink="http://www.w3.org/1999/xlink" content-type="dwc:verbatimCoordinates" xlink:type="simple"><named-content content-type="geo-json" specific-use="{&#34;type&#34;:&#34;Point&#34;,&#34;coordinates&#34;:[-73.626600,4.142000]}" id="NCID0ELKBG" xlink:type="simple">4.142, -73.6266</named-content></named-content>; M. Apolinar leg.; <named-content xmlns:xlink="http://www.w3.org/1999/xlink" content-type="dwc:institutional_code" xlink:type="simple">NHMUK</named-content>. 1♂; same locality; 10 Dic. 1981; G. Rodríguez leg.; <named-content xmlns:xlink="http://www.w3.org/1999/xlink" content-type="dwc:institutional_code" xlink:type="simple">UNAB</named-content>. 1♀; same locality; <named-content xmlns:xlink="http://www.w3.org/1999/xlink" content-type="dwc:verbatimCoordinates" xlink:type="simple"><named-content content-type="geo-json" specific-use="{&#34;type&#34;:&#34;Point&#34;,&#34;coordinates&#34;:[-73.452200,4.060000]}" id="NCID0E4KBG" xlink:type="simple">4.06, -73.4522</named-content></named-content>; 5 Jun. 2015; O. Vargas leg.; <named-content xmlns:xlink="http://www.w3.org/1999/xlink" content-type="dwc:institutional_code" xlink:type="simple">UNAB</named-content>. 1♂; Ober Río Negro; <named-content xmlns:xlink="http://www.w3.org/1999/xlink" content-type="dwc:verbatimCoordinates" xlink:type="simple"><named-content content-type="geo-json" specific-use="{&#34;type&#34;:&#34;Point&#34;,&#34;coordinates&#34;:[-73.810500,4.260200]}" id="NCID0EKLBG" xlink:type="simple">4.2602, -73.8105</named-content></named-content>; 800 m; A. H. Fassl leg.; <named-content xmlns:xlink="http://www.w3.org/1999/xlink" content-type="dwc:institutional_code" xlink:type="simple">NHMUK</named-content>. <bold>Norte de Santander</bold>: 2♂♂; Santo Domingo de Silos; Páramo de Berlin; <named-content xmlns:xlink="http://www.w3.org/1999/xlink" content-type="dwc:verbatimCoordinates" xlink:type="simple"><named-content content-type="geo-json" specific-use="{&#34;type&#34;:&#34;Point&#34;,&#34;coordinates&#34;:[-72.810300,7.237800]}" id="NCID0EZLBG" xlink:type="simple">7.2378, -72.8103</named-content></named-content>; 3171 m; 2 Jul. 2016; J. Montes leg.; hand collecting; MFLG. 1♀; same data; <abbrev xmlns:xlink="http://www.w3.org/1999/xlink" content-type="institution" xlink:title="Colección Taxonómica Nacional de Insectos “Luis María Murillo” – Agrosavia, Mosquera, Colombia" id="ABBRID0E5LBG" xlink:type="simple">CTNI</abbrev>. <bold>Putumayo</bold>: 2♂♂, 3♀♀; Mocoa; <named-content xmlns:xlink="http://www.w3.org/1999/xlink" content-type="dwc:verbatimCoordinates" xlink:type="simple"><named-content content-type="geo-json" specific-use="{&#34;type&#34;:&#34;Point&#34;,&#34;coordinates&#34;:[-76.652100,1.152800]}" id="NCID0EIMBG" xlink:type="simple">1.1528, -76.6521</named-content></named-content>; 26 Feb. 1972; <named-content xmlns:xlink="http://www.w3.org/1999/xlink" content-type="dwc:institutional_code" xlink:type="simple">MPUJ_ENT</named-content> 0019398, 0045649–0045651, 0045654. 1♂, 1 ♀; Orito; <named-content xmlns:xlink="http://www.w3.org/1999/xlink" content-type="dwc:verbatimCoordinates" xlink:type="simple"><named-content content-type="geo-json" specific-use="{&#34;type&#34;:&#34;Point&#34;,&#34;coordinates&#34;:[-76.873000,0.667500]}" id="NCID0EVMBG" xlink:type="simple">0.6675, -76.873</named-content></named-content>; 26 Feb. 1972; <named-content xmlns:xlink="http://www.w3.org/1999/xlink" content-type="dwc:institutional_code" xlink:type="simple">MPUJ_ENT</named-content> 0045645, 0019399. <bold>Quindío</bold>: 1♀; Río “Nauarco” [Río Navarco]; <named-content xmlns:xlink="http://www.w3.org/1999/xlink" content-type="dwc:verbatimCoordinates" xlink:type="simple"><named-content content-type="geo-json" specific-use="{&#34;type&#34;:&#34;Point&#34;,&#34;coordinates&#34;:[-75.588100,4.620000]}" id="NCID0EENBG" xlink:type="simple">4.62, -75.5881</named-content></named-content>; <named-content xmlns:xlink="http://www.w3.org/1999/xlink" content-type="dwc:institutional_code" xlink:type="simple">NHMUK</named-content>. <bold>Santander</bold>: 1♂; Bucaramanga; <named-content xmlns:xlink="http://www.w3.org/1999/xlink" content-type="dwc:verbatimCoordinates" xlink:type="simple"><named-content content-type="geo-json" specific-use="{&#34;type&#34;:&#34;Point&#34;,&#34;coordinates&#34;:[-73.119700,7.125300]}" id="NCID0ETNBG" xlink:type="simple">7.1253, -73.1197</named-content></named-content>; 1 Aug. 1979; W. Olarte leg.; <named-content xmlns:xlink="http://www.w3.org/1999/xlink" content-type="dwc:institutional_code" xlink:type="simple">MHN-UIS</named-content>. 1♂; same locality; 1 Aug. 1978; W. Olarte leg.; <named-content xmlns:xlink="http://www.w3.org/1999/xlink" content-type="dwc:institutional_code" xlink:type="simple">MHN-UIS</named-content>. 1♀; same locality; 15 May 1998; M. Estupiñan leg.; <named-content xmlns:xlink="http://www.w3.org/1999/xlink" content-type="dwc:institutional_code" xlink:type="simple">MHN-UIS</named-content>. 2♂♂, 1 ♀; Rionegro; vda. La Paz. Finca La Esperanza; <named-content xmlns:xlink="http://www.w3.org/1999/xlink" content-type="dwc:verbatimCoordinates" xlink:type="simple"><named-content content-type="geo-json" specific-use="{&#34;type&#34;:&#34;Point&#34;,&#34;coordinates&#34;:[-73.175100,7.324700]}" id="NCID0EKOBG" xlink:type="simple">7.3247, -73.1751</named-content></named-content>; 1105 m; 5 Jul. 2016; J. Montes leg.; on <italic><tp:taxon-name><tp:taxon-name-part taxon-name-part-type="genus" reg="Citrus">Citrus</tp:taxon-name-part></tp:taxon-name></italic> sp. crop, hand collecting; <abbrev xmlns:xlink="http://www.w3.org/1999/xlink" content-type="institution" xlink:title="Colección Taxonómica Nacional de Insectos “Luis María Murillo” – Agrosavia, Mosquera, Colombia" id="ABBRID0EWOBG" xlink:type="simple">CTNI</abbrev>. 1♀; Vélez; <named-content xmlns:xlink="http://www.w3.org/1999/xlink" content-type="dwc:verbatimCoordinates" xlink:type="simple"><named-content content-type="geo-json" specific-use="{&#34;type&#34;:&#34;Point&#34;,&#34;coordinates&#34;:[-73.725800,6.232700]}" id="NCID0E5OBG" xlink:type="simple">6.2327, -73.7258</named-content></named-content>; Jul. 1998; E. Espitia leg.; <abbrev xmlns:xlink="http://www.w3.org/1999/xlink" content-type="institution" xlink:title="Colección Taxonómica Nacional de Insectos “Luis María Murillo” – Agrosavia, Mosquera, Colombia" id="ABBRID0EDPBG" xlink:type="simple">CTNI</abbrev> 99. <bold>Tolima</bold>: 1♂; Chaparral; <named-content xmlns:xlink="http://www.w3.org/1999/xlink" content-type="dwc:verbatimCoordinates" xlink:type="simple"><named-content content-type="geo-json" specific-use="{&#34;type&#34;:&#34;Point&#34;,&#34;coordinates&#34;:[-75.583300,3.750000]}" id="NCID0ENPBG" xlink:type="simple">3.75, -75.5833</named-content></named-content>; 3 Jul. 1969; J. Bedoya and H. Ruiz legs.; <named-content xmlns:xlink="http://www.w3.org/1999/xlink" content-type="dwc:institutional_code" xlink:type="simple">UNAB</named-content>. 1♂; Espinal; <named-content xmlns:xlink="http://www.w3.org/1999/xlink" content-type="dwc:verbatimCoordinates" xlink:type="simple"><named-content content-type="geo-json" specific-use="{&#34;type&#34;:&#34;Point&#34;,&#34;coordinates&#34;:[-74.884300,4.149200]}" id="NCID0E1PBG" xlink:type="simple">4.1492, -74.8843</named-content></named-content>; 10 May 1969; Rojas leg.; <named-content xmlns:xlink="http://www.w3.org/1999/xlink" content-type="dwc:institutional_code" xlink:type="simple">UNAB</named-content>. 1♀; Falan; <named-content xmlns:xlink="http://www.w3.org/1999/xlink" content-type="dwc:verbatimCoordinates" xlink:type="simple"><named-content content-type="geo-json" specific-use="{&#34;type&#34;:&#34;Point&#34;,&#34;coordinates&#34;:[-74.957000,5.079500]}" id="NCID0EHQBG" xlink:type="simple">5.0795, -74.957</named-content></named-content>; 18 Mar. 1990; O. Ferrer leg.; <named-content xmlns:xlink="http://www.w3.org/1999/xlink" content-type="dwc:institutional_code" xlink:type="simple">UNAB</named-content>. 1♂; Melgar; <named-content xmlns:xlink="http://www.w3.org/1999/xlink" content-type="dwc:verbatimCoordinates" xlink:type="simple"><named-content content-type="geo-json" specific-use="{&#34;type&#34;:&#34;Point&#34;,&#34;coordinates&#34;:[-74.640800,4.204800]}" id="NCID0EUQBG" xlink:type="simple">4.2048, -74.6408</named-content></named-content>; 22 Sep. 1970; Salazar leg.; <named-content xmlns:xlink="http://www.w3.org/1999/xlink" content-type="dwc:institutional_code" xlink:type="simple">MLS</named-content> 4677. 1♂; same locality; 3 May 1969; C. Forero leg.; <named-content xmlns:xlink="http://www.w3.org/1999/xlink" content-type="dwc:institutional_code" xlink:type="simple">UNAB</named-content>. 1♀; same locality; 2 May 1993; S. Avendaño leg.; <named-content xmlns:xlink="http://www.w3.org/1999/xlink" content-type="dwc:institutional_code" xlink:type="simple">UNAB</named-content>. <bold>Valle del Cauca</bold>: 3♂♂, 2♀♀; Anchicayá; <named-content xmlns:xlink="http://www.w3.org/1999/xlink" content-type="dwc:verbatimCoordinates" xlink:type="simple"><named-content content-type="geo-json" specific-use="{&#34;type&#34;:&#34;Point&#34;,&#34;coordinates&#34;:[-76.913300,3.618600]}" id="NCID0ENRBG" xlink:type="simple">3.6186, -76.9133</named-content></named-content>; 1000 m; 12 May 1975–28 Aug. 1976; <named-content xmlns:xlink="http://www.w3.org/1999/xlink" content-type="dwc:institutional_code" xlink:type="simple">MUSENUV</named-content> 14831–14835. 1♂; Buga; Perímetro urbano; <named-content xmlns:xlink="http://www.w3.org/1999/xlink" content-type="dwc:verbatimCoordinates" xlink:type="simple"><named-content content-type="geo-json" specific-use="{&#34;type&#34;:&#34;Point&#34;,&#34;coordinates&#34;:[-76.297800,3.900800]}" id="NCID0E1RBG" xlink:type="simple">3.9008, -76.2978</named-content></named-content>; Nov. 1977; R. Torres leg.; <named-content xmlns:xlink="http://www.w3.org/1999/xlink" content-type="dwc:institutional_code" xlink:type="simple">MUSENUV</named-content> 14842. 1♂; Cali; <named-content xmlns:xlink="http://www.w3.org/1999/xlink" content-type="dwc:verbatimCoordinates" xlink:type="simple"><named-content content-type="geo-json" specific-use="{&#34;type&#34;:&#34;Point&#34;,&#34;coordinates&#34;:[-76.522500,3.437200]}" id="NCID0EHSBG" xlink:type="simple">3.4372, -76.5225</named-content></named-content>; 1000 m; 15 Jun. 1975; <named-content xmlns:xlink="http://www.w3.org/1999/xlink" content-type="dwc:institutional_code" xlink:type="simple">MUSENUV</named-content> 14843. 4♀♀; [Valle del] Cauca, Juntas [Río Dagua]; <named-content xmlns:xlink="http://www.w3.org/1999/xlink" content-type="dwc:verbatimCoordinates" xlink:type="simple"><named-content content-type="geo-json" specific-use="{&#34;type&#34;:&#34;Point&#34;,&#34;coordinates&#34;:[-76.732220,3.616400]}" id="NCID0EUSBG" xlink:type="simple">3.6164, -76.73222</named-content></named-content>; 1897–1898; M. de Mathan leg.; <named-content xmlns:xlink="http://www.w3.org/1999/xlink" content-type="dwc:institutional_code" xlink:type="simple">NHMUK</named-content>. Without specific locality: 2♂♂, 4♀♀; <abbrev xmlns:xlink="http://www.w3.org/1999/xlink" content-type="institution" xlink:title="Colección Taxonómica Nacional de Insectos “Luis María Murillo” – Agrosavia, Mosquera, Colombia" id="ABBRID0E5SBG" xlink:type="simple">CTNI</abbrev> 99, <named-content xmlns:xlink="http://www.w3.org/1999/xlink" content-type="dwc:institutional_code" xlink:type="simple">MLS</named-content> 1968, 6674, <named-content xmlns:xlink="http://www.w3.org/1999/xlink" content-type="dwc:institutional_code" xlink:type="simple">MPUJ_ENT</named-content> 0019442, 0019443, 0045646.</p></tp:treatment-sec><tp:treatment-sec sec-type="comments" id="SECID0ENTBG"><title>Comments.</title><p>It is easily distinguished from the other species of <italic><tp:taxon-name><tp:taxon-name-part taxon-name-part-type="genus" reg="Eudocima">Eudocima</tp:taxon-name-part></tp:taxon-name></italic> by having two sinuous bands on the hindwing, in addition to a black basal band, which confer a somewhat checkered appearance. <xref ref-type="bibr" rid="B9">Caballero et al. (1994</xref>, as <italic><tp:taxon-name><tp:taxon-name-part taxon-name-part-type="genus" reg="Ophideres">O.</tp:taxon-name-part> <tp:taxon-name-part taxon-name-part-type="species" reg="scabellum">scabellum</tp:taxon-name-part></tp:taxon-name></italic>) recorded larvae of <italic><tp:taxon-name><tp:taxon-name-part taxon-name-part-type="genus" reg="Eudocima">E.</tp:taxon-name-part> <tp:taxon-name-part taxon-name-part-type="species" reg="procus">procus</tp:taxon-name-part></tp:taxon-name></italic> from <italic><tp:taxon-name><tp:taxon-name-part taxon-name-part-type="genus" reg="Odontocarya">Odontocarya</tp:taxon-name-part> <tp:taxon-name-part taxon-name-part-type="species" reg="tamoides">tamoides</tp:taxon-name-part></tp:taxon-name></italic> (= <italic><tp:taxon-name><tp:taxon-name-part taxon-name-part-type="genus" reg="Odontocarya">O.</tp:taxon-name-part> <tp:taxon-name-part taxon-name-part-type="species" reg="paupera">paupera</tp:taxon-name-part></tp:taxon-name></italic>) (<tp:taxon-name><tp:taxon-name-part taxon-name-part-type="family">Menispermaceae</tp:taxon-name-part></tp:taxon-name>) in Honduras. Adults were recently observed in Colombia in citrus orchards (<xref ref-type="bibr" rid="B25">Montes et al. 2018</xref>).</p></tp:treatment-sec><tp:treatment-sec sec-type="distribution" id="SECID0ETVBG"><title>Distribution.</title><p>Widely distributed, with records from Central America to southern Brazil (<xref ref-type="bibr" rid="B18">Guenée 1852</xref>, <xref ref-type="bibr" rid="B15">Druce 1881–1900</xref>, <xref ref-type="bibr" rid="B41">Zilli and Hogenes 2002</xref>, <xref ref-type="bibr" rid="B39">Zaspel and Branham 2008</xref>). In the present work, specimens from several localities, mainly of the eastern and central cordilleras, were found. Widespread in Colombia.</p></tp:treatment-sec><tp:treatment-sec sec-type="remarks" id="SECID0EJWBG"><title>Remarks.</title><p><xref ref-type="bibr" rid="B17">Gallego (1946)</xref> reported this species (as <italic><tp:taxon-name><tp:taxon-name-part taxon-name-part-type="genus" reg="Othereis">Othereis</tp:taxon-name-part> <tp:taxon-name-part taxon-name-part-type="species" reg="procus">procus</tp:taxon-name-part></tp:taxon-name></italic>, genus misspelled) to be frequently found in buildings of Medellín during the first half of the twentieth century. This species seems to be adapted to urban ecosystems as it is frequently attracted to city lights or even to boats near the Brazilian coast (<xref ref-type="bibr" rid="B1">Alves et al. 2019</xref>).</p><fig id="F4" position="float" orientation="portrait"><object-id xmlns:xlink="http://www.w3.org/1999/xlink" content-type="doi" xlink:type="simple">10.3897/zookeys.953.50709.figure4</object-id><object-id xmlns:xlink="http://www.w3.org/1999/xlink" content-type="arpha" xlink:type="simple">D72D70B2-F4B2-574A-BE7C-C6123764C4EE</object-id><label>Figure 4.</label><caption><p>Species of fruit-piercing moths <italic><tp:taxon-name><tp:taxon-name-part taxon-name-part-type="genus" reg="Eudocima">Eudocima</tp:taxon-name-part></tp:taxon-name></italic> in Colombia. <bold>A, B</bold> Dorsal and ventral view of <italic><tp:taxon-name><tp:taxon-name-part taxon-name-part-type="genus" reg="Eudocima">E.</tp:taxon-name-part> <tp:taxon-name-part taxon-name-part-type="species" reg="procus">procus</tp:taxon-name-part></tp:taxon-name></italic> female <bold>C, D</bold> same for <italic><tp:taxon-name><tp:taxon-name-part taxon-name-part-type="genus" reg="Eudocima">E.</tp:taxon-name-part> <tp:taxon-name-part taxon-name-part-type="species" reg="procus">procus</tp:taxon-name-part></tp:taxon-name></italic> male <bold>E, F</bold> Dorsal and ventral view of <italic><tp:taxon-name><tp:taxon-name-part taxon-name-part-type="genus" reg="Eudocima">E.</tp:taxon-name-part> <tp:taxon-name-part taxon-name-part-type="species" reg="serpentifera">serpentifera</tp:taxon-name-part></tp:taxon-name></italic> female <bold>G, H</bold> same for <italic><tp:taxon-name><tp:taxon-name-part taxon-name-part-type="genus" reg="Eudocima">E.</tp:taxon-name-part> <tp:taxon-name-part taxon-name-part-type="species" reg="serpentifera">serpentifera</tp:taxon-name-part></tp:taxon-name></italic> male. Scale bar: 1 cm.</p></caption><graphic xmlns:xlink="http://www.w3.org/1999/xlink" xlink:href="zookeys-953-085-g004.jpg" position="float" orientation="portrait" xlink:type="simple" id="oo_436423.jpg"><uri content-type="original_file" xlink:type="simple">https://binary.pensoft.net/fig/436423</uri></graphic></fig></tp:treatment-sec><ref-list><ref id="B9"><mixed-citation xmlns:xlink="http://www.w3.org/1999/xlink" xlink:type="simple"><person-group><name name-style="western"><surname>Caballero</surname><given-names>R</given-names></name><name name-style="western"><surname>Habeck</surname><given-names>D</given-names></name><name name-style="western"><surname>Andrews</surname><given-names>K</given-names></name></person-group> (<year>1994</year>) <article-title>Clave ilustrada para larvas de noctúidos de importancia económica de El Salvador, Honduras y Nicaragua.</article-title><source>CEIBA</source><volume>35</volume>(<issue>2</issue>): <fpage>225</fpage>–<lpage>237</lpage>.</mixed-citation></ref><ref id="B25"><mixed-citation xmlns:xlink="http://www.w3.org/1999/xlink" xlink:type="simple"><person-group><name name-style="western"><surname>Montes</surname><given-names>JM</given-names></name><name name-style="western"><surname>Rojas</surname><given-names>HD</given-names></name><name name-style="western"><surname>Vaca</surname><given-names>NC</given-names></name></person-group> (<year>2018</year>) <article-title>Primer registro de polillas perforadoras de frutos (<tp:taxon-name><tp:taxon-name-part taxon-name-part-type="order">Lepidoptera</tp:taxon-name-part></tp:taxon-name>: <tp:taxon-name><tp:taxon-name-part taxon-name-part-type="family">Erebidae</tp:taxon-name-part></tp:taxon-name>) de Colombia.</article-title><source>Revista Colombiana de Entomología</source><volume>44</volume>(<issue>1</issue>): <fpage>116</fpage>–<lpage>119</lpage>. <ext-link xlink:type="simple" ext-link-type="doi" xlink:href="10.25100/socolen.v44i1.6548">https://doi.org/10.25100/socolen.v44i1.6548</ext-link></mixed-citation></ref><ref id="B18"><mixed-citation xmlns:xlink="http://www.w3.org/1999/xlink" xlink:type="simple"><person-group><name name-style="western"><surname>Guenée</surname><given-names>A</given-names></name></person-group> (<year>1852</year>) <source>Noctuélites 3. In: Boisduval A, Guenée A (Eds) Histoire naturelle des Insectes, Species général des Lépidoptères 7.</source><publisher-name>Roret</publisher-name>, <publisher-loc>Paris</publisher-loc>, <size units="page">442 pp</size>. [24 pls.]</mixed-citation></ref><ref id="B15"><mixed-citation xmlns:xlink="http://www.w3.org/1999/xlink" xlink:type="simple"><person-group><name name-style="western"><surname>Druce</surname><given-names>H</given-names></name></person-group> (<year>1881–1900</year>) <tp:taxon-name><tp:taxon-name-part taxon-name-part-type="order">Lepidoptera</tp:taxon-name-part></tp:taxon-name>-<tp:taxon-name><tp:taxon-name-part taxon-name-part-type="suborder">Heterocera</tp:taxon-name-part></tp:taxon-name>. In: Godman FD, Salvin, O (Eds) Biologia Centrali-Americana. Taylor &amp; Francis, London, xxi + 622 pp.</mixed-citation></ref><ref id="B41"><mixed-citation xmlns:xlink="http://www.w3.org/1999/xlink" xlink:type="simple"><person-group><name name-style="western"><surname>Zilli</surname><given-names>A</given-names></name><name name-style="western"><surname>Hogenes</surname><given-names>W</given-names></name></person-group> (<year>2002</year>) <article-title>An annotated list of the fruit-piercing moth genus <italic><tp:taxon-name><tp:taxon-name-part taxon-name-part-type="genus">Eudocima</tp:taxon-name-part></tp:taxon-name></italic> Billberg, 1820 (sensu Poole) with descriptions of four new species (<tp:taxon-name><tp:taxon-name-part taxon-name-part-type="order">Lepidoptera</tp:taxon-name-part></tp:taxon-name>: <tp:taxon-name><tp:taxon-name-part taxon-name-part-type="family">Noctuidae</tp:taxon-name-part></tp:taxon-name>, <tp:taxon-name><tp:taxon-name-part taxon-name-part-type="subfamily">Catocalinae</tp:taxon-name-part></tp:taxon-name>).</article-title><source>Quadrifina</source><volume>5</volume>: <fpage>153</fpage>–<lpage>207</lpage>.</mixed-citation></ref><ref id="B39"><mixed-citation xmlns:xlink="http://www.w3.org/1999/xlink" xlink:type="simple"><person-group><name name-style="western"><surname>Zaspel</surname><given-names>JM</given-names></name><name name-style="western"><surname>Branham</surname><given-names>MA</given-names></name></person-group> (<year>2008</year>) <article-title>World checklist of tribe <tp:taxon-name><tp:taxon-name-part taxon-name-part-type="tribe">Calpini</tp:taxon-name-part></tp:taxon-name> (<tp:taxon-name><tp:taxon-name-part taxon-name-part-type="order">Lepidoptera</tp:taxon-name-part></tp:taxon-name>: <tp:taxon-name><tp:taxon-name-part taxon-name-part-type="family">Noctuidae</tp:taxon-name-part></tp:taxon-name>: <tp:taxon-name><tp:taxon-name-part taxon-name-part-type="subfamily">Calpinae</tp:taxon-name-part></tp:taxon-name>).</article-title><source><tp:taxon-name><tp:taxon-name-part taxon-name-part-type="class">Insecta</tp:taxon-name-part></tp:taxon-name> Mundi</source><volume>47</volume>: <fpage>1</fpage>–<lpage>16</lpage>.</mixed-citation></ref><ref id="B17"><mixed-citation xmlns:xlink="http://www.w3.org/1999/xlink" xlink:type="simple"><person-group><name name-style="western"><surname>Gallego</surname><given-names>FM</given-names></name></person-group> (<year>1946</year>) <article-title>Catálogo de insectos determinados correspondientes al orden <tp:taxon-name><tp:taxon-name-part taxon-name-part-type="order">Lepidoptera</tp:taxon-name-part></tp:taxon-name> existentes en la sección de la facultad nacional de agronomía-Medellín. Parte II nocturnas, <tp:taxon-name><tp:taxon-name-part taxon-name-part-type="suborder">Heterocera</tp:taxon-name-part></tp:taxon-name><tp:taxon-name><tp:taxon-name-part taxon-name-part-type="order">Chalinoptera</tp:taxon-name-part></tp:taxon-name>.</article-title><source>Revista de la Facultad Nacional de Agronomía de Medellín</source><volume>6</volume>(<issue>6</issue>): <fpage>415</fpage>–<lpage>473</lpage>.</mixed-citation></ref><ref id="B1"><mixed-citation xmlns:xlink="http://www.w3.org/1999/xlink" xlink:type="simple"><person-group><name name-style="western"><surname>Alves</surname><given-names>RJ</given-names></name><name name-style="western"><surname>Costa</surname><given-names>LA</given-names></name><name name-style="western"><surname>Soares</surname><given-names>A</given-names></name><name name-style="western"><surname>Silva</surname><given-names>NG</given-names></name><name name-style="western"><surname>Pinto</surname><given-names>ÂP</given-names></name></person-group> (<year>2019</year>) Open ocean nocturnal insect migration in the Brazilian South Atlantic with comments on flight endurance. PeerJ 7: e7583. <ext-link xlink:type="simple" ext-link-type="doi" xlink:href="10.7717/peerj.7583">https://doi.org/10.7717/peerj.7583</ext-link></mixed-citation></ref></ref-list></tp:taxon-treatment>
