# Supplementary material for: Synopsis of fruit-piercing moths of the genus Eudocima (Lepidoptera, Erebidae) from Colombia
Source: Zookeys. 2020 Jul 27;953:85–104. doi: 10.3897/zookeys.953.50709 (PMC7398947; doi:10.3897/zookeys.953.50709)
Supplement: XML Treatment for Eudocima serpentifera [file zookeys.953.50709-treatment7.xml]

<!DOCTYPE tp:taxon-treatment
  PUBLIC "-//TaxonX//DTD Taxonomic Treatment Publishing DTD v0 20100105//EN" "tax-treatment-NSO.dtd">
<tp:taxon-treatment xmlns:tp="http://www.plazi.org/taxpub"><tp:treatment-meta><kwd-group><label>Taxon classification</label><kwd><named-content xmlns:xlink="http://www.w3.org/1999/xlink" content-type="kingdom">Animalia</named-content></kwd><kwd><named-content xmlns:xlink="http://www.w3.org/1999/xlink" content-type="order">Lepidoptera</named-content></kwd><kwd><named-content xmlns:xlink="http://www.w3.org/1999/xlink" content-type="family">Noctuidae</named-content></kwd></kwd-group><mixed-citation publication-type="journal"><person-group><name><surname>Vargas-Fonseca</surname><given-names>Sergio</given-names></name><name><surname>Correa-Carmona</surname><given-names>Yenny</given-names></name><name><surname>Montes-Rodríguez</surname><given-names>José Mauricio</given-names></name><name><surname>Calero-Mejía</surname><given-names>Humberto</given-names></name><name><surname>Zilli</surname><given-names>Alberto</given-names></name></person-group><article-title>Synopsis of fruit-piercing moths of the genus <italic><tp:taxon-name><tp:taxon-name-part taxon-name-part-type="genus" reg="Eudocima">Eudocima</tp:taxon-name-part></tp:taxon-name></italic> (<tp:taxon-name><tp:taxon-name-part taxon-name-part-type="order">Lepidoptera</tp:taxon-name-part></tp:taxon-name>, <tp:taxon-name><tp:taxon-name-part taxon-name-part-type="family">Erebidae</tp:taxon-name-part></tp:taxon-name>) from Colombia</article-title><source>Zookeys</source><day>27</day><month>7</month><year>2020</year><volume>953</volume><fpage>85</fpage><lpage>104</lpage><pub-id pub-id-type="doi">10.3897/zookeys.953.50709</pub-id></mixed-citation></tp:treatment-meta><tp:nomenclature><tp:taxon-name><object-id xmlns:xlink="http://www.w3.org/1999/xlink" content-type="arpha" xlink:type="simple">842FAE1E-BDA7-5A96-B39B-6FCCBC8FF6EB</object-id>
              <tp:taxon-name-part taxon-name-part-type="genus" reg="Eudocima">Eudocima</tp:taxon-name-part>
              <tp:taxon-name-part taxon-name-part-type="species" reg="serpentifera">serpentifera</tp:taxon-name-part>
            </tp:taxon-name><tp:taxon-authority>(Walker, [1858]) (Ophideres)</tp:taxon-authority><xref ref-type="fig" rid="F4">Fig. 4E–H</xref><tp:nomenclature-citation-list><tp:nomenclature-citation><tp:taxon-name>
                  <tp:taxon-name-part taxon-name-part-type="genus" reg="Ophideres">Ophideres</tp:taxon-name-part> <tp:taxon-name-part taxon-name-part-type="species" reg="raphael">raphael</tp:taxon-name-part></tp:taxon-name><comment>Dugès, 1896</comment></tp:nomenclature-citation></tp:nomenclature-citation-list></tp:nomenclature><tp:treatment-sec sec-type="material" id="SECID0EG2BG"><title>Material examined.</title><p>Colombia. <bold>Antioquia</bold>: 1♂, 1 ♀; Valle de Aburrá; <named-content xmlns:xlink="http://www.w3.org/1999/xlink" content-type="dwc:verbatimCoordinates" xlink:type="simple"><named-content content-type="geo-json" specific-use="{&#34;type&#34;:&#34;Point&#34;,&#34;coordinates&#34;:[-75.500000,6.283300]}" id="NCID0ER2BG" xlink:type="simple">6.2833, -75.5</named-content></named-content>; Sep. 1945-Sep. 1952; F. Gallego leg.; MFLG 46654, 46656. <bold>Cauca</bold>: 1♂; Guapi; PNN. Gorgona-Playa Blanca; <named-content xmlns:xlink="http://www.w3.org/1999/xlink" content-type="dwc:verbatimCoordinates" xlink:type="simple"><named-content content-type="geo-json" specific-use="{&#34;type&#34;:&#34;Point&#34;,&#34;coordinates&#34;:[-78.184200,2.948400]}" id="NCID0E22BG" xlink:type="simple">2.9484, -78.1842</named-content></named-content>; 52 m; 19–22 Oct. 2010; H. Calero leg.; Van Someren-Rydon Trap; <named-content xmlns:xlink="http://www.w3.org/1999/xlink" content-type="dwc:institutional_code" xlink:type="simple">MUSENUV</named-content>. <bold>Cundinamarca</bold>: 1♀; Bogotá; U. La Salle; <named-content xmlns:xlink="http://www.w3.org/1999/xlink" content-type="dwc:verbatimCoordinates" xlink:type="simple"><named-content content-type="geo-json" specific-use="{&#34;type&#34;:&#34;Point&#34;,&#34;coordinates&#34;:[-74.081800,4.609700]}" id="NCID0EK3BG" xlink:type="simple">4.6097, -74.0818</named-content></named-content>; 3 Dic. 1973; M. Nicéforo leg.; <named-content xmlns:xlink="http://www.w3.org/1999/xlink" content-type="dwc:institutional_code" xlink:type="simple">MLS</named-content> 4672. 1♂; Pacho; Plaza de Toros; <named-content xmlns:xlink="http://www.w3.org/1999/xlink" content-type="dwc:verbatimCoordinates" xlink:type="simple"><named-content content-type="geo-json" specific-use="{&#34;type&#34;:&#34;Point&#34;,&#34;coordinates&#34;:[-74.160200,5.136100]}" id="NCID0EX3BG" xlink:type="simple">5.1361, -74.1602</named-content></named-content>; 1740; 7 Mar. 1992; G. Patrick leg.; <named-content xmlns:xlink="http://www.w3.org/1999/xlink" content-type="dwc:institutional_code" xlink:type="simple">HNSA</named-content>. <bold>Putumayo</bold>: 1♂; Orito; <named-content xmlns:xlink="http://www.w3.org/1999/xlink" content-type="dwc:verbatimCoordinates" xlink:type="simple"><named-content content-type="geo-json" specific-use="{&#34;type&#34;:&#34;Point&#34;,&#34;coordinates&#34;:[-76.873000,0.667500]}" id="NCID0EG4BG" xlink:type="simple">0.6675, -76.873</named-content></named-content>; 26 Feb. 1972; <named-content xmlns:xlink="http://www.w3.org/1999/xlink" content-type="dwc:institutional_code" xlink:type="simple">MPUJ_ENT</named-content> 0019407. <bold>Tolima</bold>: 1♂; Libano; <named-content xmlns:xlink="http://www.w3.org/1999/xlink" content-type="dwc:verbatimCoordinates" xlink:type="simple"><named-content content-type="geo-json" specific-use="{&#34;type&#34;:&#34;Point&#34;,&#34;coordinates&#34;:[-75.062200,4.921700]}" id="NCID0EV4BG" xlink:type="simple">4.9217, -75.0622</named-content></named-content>; Jul. 1956; F. Gallego leg.; MFLG 46655. <bold>Valle del Cauca</bold>: 2♂♂, 1 ♀; Anchicayá; <named-content xmlns:xlink="http://www.w3.org/1999/xlink" content-type="dwc:verbatimCoordinates" xlink:type="simple"><named-content content-type="geo-json" specific-use="{&#34;type&#34;:&#34;Point&#34;,&#34;coordinates&#34;:[-76.913300,3.618600]}" id="NCID0E64BG" xlink:type="simple">3.6186, -76.9133</named-content></named-content>; 28 Nov. 1975- 20 Nov. 1976; <named-content xmlns:xlink="http://www.w3.org/1999/xlink" content-type="dwc:institutional_code" xlink:type="simple">MUSENUV</named-content> 14846–14848.</p></tp:treatment-sec><tp:treatment-sec sec-type="comments" id="SECID0EJ5BG"><title>Comments.</title><p>This species has a sinuous “m”-shaped band on the hindwings. Unlike other species with similar pattern on the hindwings such as <italic><tp:taxon-name><tp:taxon-name-part taxon-name-part-type="genus" reg="Eudocima">E.</tp:taxon-name-part> <tp:taxon-name-part taxon-name-part-type="species" reg="memorans">memorans</tp:taxon-name-part></tp:taxon-name></italic>, <italic><tp:taxon-name><tp:taxon-name-part taxon-name-part-type="genus" reg="Eudocima">E.</tp:taxon-name-part> <tp:taxon-name-part taxon-name-part-type="species" reg="collusoria">collusoria</tp:taxon-name-part></tp:taxon-name></italic> and <italic><tp:taxon-name><tp:taxon-name-part taxon-name-part-type="genus" reg="Eudocima">E.</tp:taxon-name-part> <tp:taxon-name-part taxon-name-part-type="species" reg="colubra">colubra</tp:taxon-name-part></tp:taxon-name></italic>, in <italic><tp:taxon-name><tp:taxon-name-part taxon-name-part-type="genus" reg="Eudocima">E.</tp:taxon-name-part> <tp:taxon-name-part taxon-name-part-type="species" reg="serpentifera">serpentifera</tp:taxon-name-part></tp:taxon-name></italic> the “m”-shaped band does not reach the wing margin. <xref ref-type="bibr" rid="B20">Janzen and Hallwachs (2009)</xref> reported <italic><tp:taxon-name><tp:taxon-name-part taxon-name-part-type="genus" reg="Disciphania">D.</tp:taxon-name-part> <tp:taxon-name-part taxon-name-part-type="species" reg="calocarpa">calocarpa</tp:taxon-name-part></tp:taxon-name></italic> (<tp:taxon-name><tp:taxon-name-part taxon-name-part-type="family">Menispermaceae</tp:taxon-name-part></tp:taxon-name>) as its hostplant. Adults have been found feeding on <italic><tp:taxon-name><tp:taxon-name-part taxon-name-part-type="genus" reg="Carica">C.</tp:taxon-name-part> <tp:taxon-name-part taxon-name-part-type="species" reg="papaya">papaya</tp:taxon-name-part></tp:taxon-name></italic> (<tp:taxon-name><tp:taxon-name-part taxon-name-part-type="family">Caricaceae</tp:taxon-name-part></tp:taxon-name>) and <italic><tp:taxon-name><tp:taxon-name-part taxon-name-part-type="genus" reg="Citrus">Citrus</tp:taxon-name-part></tp:taxon-name></italic> in Mexico (<xref ref-type="bibr" rid="B28">Robinson et al. 2010</xref>; <xref ref-type="bibr" rid="B19">Hernández-Ruiz et al. 2017</xref>). In Mexico, adults are active from April to November and are commonly collected with light traps (<xref ref-type="bibr" rid="B10">Chamé-Vásquez and Jimenez 2009</xref>).</p></tp:treatment-sec><tp:treatment-sec sec-type="distribution" id="SECID0ETBAI"><title>Distribution.</title><p>Widely distributed in Tropical America. <xref ref-type="bibr" rid="B38">Walker ([1858])</xref> describes this species from the Dominican Republic and Brazil. Additionally, there are occasional records of this species from the southern United States (<xref ref-type="bibr" rid="B7">Brou 2006</xref>). In Mexico, it occurs in an elevational range between 150 and 3000 m (<xref ref-type="bibr" rid="B10">Chamé-Vásquez and Jimenez 2009</xref>).</p></tp:treatment-sec><tp:treatment-sec sec-type="remarks" id="SECID0EFCAI"><title>Remarks.</title><p>This species is recorded for the first time from Colombia.</p></tp:treatment-sec><tp:treatment-sec><!--Section generated to contain objects referenced in tp:taxon-treatment.--><fig id="F4" position="float" orientation="portrait"><object-id xmlns:xlink="http://www.w3.org/1999/xlink" content-type="doi" xlink:type="simple">10.3897/zookeys.953.50709.figure4</object-id><object-id xmlns:xlink="http://www.w3.org/1999/xlink" content-type="arpha" xlink:type="simple">D72D70B2-F4B2-574A-BE7C-C6123764C4EE</object-id><label>Figure 4.</label><caption><p>Species of fruit-piercing moths <italic><tp:taxon-name><tp:taxon-name-part taxon-name-part-type="genus" reg="Eudocima">Eudocima</tp:taxon-name-part></tp:taxon-name></italic> in Colombia. <bold>A, B</bold> Dorsal and ventral view of <italic><tp:taxon-name><tp:taxon-name-part taxon-name-part-type="genus" reg="Eudocima">E.</tp:taxon-name-part> <tp:taxon-name-part taxon-name-part-type="species" reg="procus">procus</tp:taxon-name-part></tp:taxon-name></italic> female <bold>C, D</bold> same for <italic><tp:taxon-name><tp:taxon-name-part taxon-name-part-type="genus" reg="Eudocima">E.</tp:taxon-name-part> <tp:taxon-name-part taxon-name-part-type="species" reg="procus">procus</tp:taxon-name-part></tp:taxon-name></italic> male <bold>E, F</bold> Dorsal and ventral view of <italic><tp:taxon-name><tp:taxon-name-part taxon-name-part-type="genus" reg="Eudocima">E.</tp:taxon-name-part> <tp:taxon-name-part taxon-name-part-type="species" reg="serpentifera">serpentifera</tp:taxon-name-part></tp:taxon-name></italic> female <bold>G, H</bold> same for <italic><tp:taxon-name><tp:taxon-name-part taxon-name-part-type="genus" reg="Eudocima">E.</tp:taxon-name-part> <tp:taxon-name-part taxon-name-part-type="species" reg="serpentifera">serpentifera</tp:taxon-name-part></tp:taxon-name></italic> male. Scale bar: 1 cm.</p></caption><graphic xmlns:xlink="http://www.w3.org/1999/xlink" xlink:href="zookeys-953-085-g004.jpg" position="float" orientation="portrait" xlink:type="simple" id="oo_436423.jpg"><uri content-type="original_file" xlink:type="simple">https://binary.pensoft.net/fig/436423</uri></graphic></fig></tp:treatment-sec><ref-list><ref id="B20"><mixed-citation xmlns:xlink="http://www.w3.org/1999/xlink" xlink:type="simple"><person-group><name name-style="western"><surname>Janzen</surname><given-names>DH</given-names></name><name name-style="western"><surname>Hallwachs</surname><given-names>W</given-names></name></person-group> (<year>2009</year>) Dynamic database for an inventory of the macrocaterpillar fauna, and its food plants and parasitoids, of Area de Conservacion Guanacaste (ACG), northwestern Costa Rica. <ext-link xlink:type="simple" ext-link-type="uri" xlink:href="http://janzen.sas.upenn.edu">http://janzen.sas.upenn.edu</ext-link></mixed-citation></ref><ref id="B28"><mixed-citation xmlns:xlink="http://www.w3.org/1999/xlink" xlink:type="simple"><person-group><name name-style="western"><surname>Robinson</surname><given-names>GS</given-names></name><name name-style="western"><surname>Ackery</surname><given-names>PR</given-names></name><name name-style="western"><surname>Kitching</surname><given-names>IJ</given-names></name><name name-style="western"><surname>Beccaloni</surname><given-names>GW</given-names></name><name name-style="western"><surname>Hernández</surname><given-names>LM</given-names></name></person-group> (<year>2010</year>) HOSTS - A Database of the World’s Lepidopteran Hostplants. Natural History Museum, London. <ext-link xlink:type="simple" ext-link-type="uri" xlink:href="http://www.nhm.ac.uk/hosts">http://www.nhm.ac.uk/hosts</ext-link></mixed-citation></ref><ref id="B19"><mixed-citation xmlns:xlink="http://www.w3.org/1999/xlink" xlink:type="simple"><person-group><name name-style="western"><surname>Hernández-Ruiz</surname><given-names>A</given-names></name><name name-style="western"><surname>Illescas-Riquelme</surname><given-names>CP</given-names></name><name name-style="western"><surname>Bautista-Martínez</surname><given-names>N</given-names></name><name name-style="western"><surname>Vargas-Abasolo</surname><given-names>R</given-names></name><name name-style="western"><surname>Valdez-Carrasco</surname><given-names>J M</given-names></name><name name-style="western"><surname>Figueroa-Castro</surname><given-names>P</given-names></name></person-group> (<year>2017</year>) <article-title>Identification of fruit-piercing moths (<tp:taxon-name><tp:taxon-name-part taxon-name-part-type="order">Lepidoptera</tp:taxon-name-part></tp:taxon-name>: <tp:taxon-name><tp:taxon-name-part taxon-name-part-type="family">Erebidae</tp:taxon-name-part></tp:taxon-name>) and damage caused to <tp:taxon-name><tp:taxon-name-part taxon-name-part-type="genus"/><tp:taxon-name-part taxon-name-part-type="species">papaya</tp:taxon-name-part></tp:taxon-name> fruit in Mexico.</article-title><source>Entomological News</source><volume>126</volume>(<issue>5</issue>): <fpage>415</fpage>–<lpage>420</lpage>. <ext-link xlink:type="simple" ext-link-type="doi" xlink:href="10.3157/021.126.0511">https://doi.org/10.3157/021.126.0511</ext-link></mixed-citation></ref><ref id="B10"><mixed-citation xmlns:xlink="http://www.w3.org/1999/xlink" xlink:type="simple"><person-group><name name-style="western"><surname>Chamé-Vásquez</surname><given-names>ER</given-names></name><name name-style="western"><surname>Jimenez</surname><given-names>LN</given-names></name></person-group> (<year>2009</year>) <article-title><italic><tp:taxon-name><tp:taxon-name-part taxon-name-part-type="genus">Eudocima</tp:taxon-name-part> <tp:taxon-name-part taxon-name-part-type="species">serpentifera</tp:taxon-name-part></tp:taxon-name></italic> (Walker, 1858). <tp:taxon-name><tp:taxon-name-part taxon-name-part-type="order">Lepidoptera</tp:taxon-name-part></tp:taxon-name>: <tp:taxon-name><tp:taxon-name-part taxon-name-part-type="family">Noctuidae</tp:taxon-name-part></tp:taxon-name>: <tp:taxon-name><tp:taxon-name-part taxon-name-part-type="subfamily">Calpinae</tp:taxon-name-part></tp:taxon-name>.</article-title><source>Dugesiana</source><volume>16</volume>(<issue>1</issue>): <fpage>19</fpage>–<lpage>20</lpage>.</mixed-citation></ref><ref id="B38"><mixed-citation xmlns:xlink="http://www.w3.org/1999/xlink" xlink:type="simple"><person-group><name name-style="western"><surname>Walker</surname><given-names>F</given-names></name></person-group>
        	 (<year>1858</year>) <article-title>List of the specimens of lepidopterous insects in the collection of the British Museum, 13.</article-title><source>Trustees of the British Museum, London</source>, <fpage>983</fpage>–<lpage>1236</lpage>.</mixed-citation></ref><ref id="B7"><mixed-citation xmlns:xlink="http://www.w3.org/1999/xlink" xlink:type="simple"><person-group><name name-style="western"><surname>Brou</surname><given-names>Jr. VA</given-names></name></person-group> (<year>2006</year>) <article-title>A new US record for the tropical fruit-piercing moth <italic><tp:taxon-name><tp:taxon-name-part taxon-name-part-type="genus">Eudocima</tp:taxon-name-part> <tp:taxon-name-part taxon-name-part-type="species">serpentifera</tp:taxon-name-part></tp:taxon-name></italic> (Walker, 1858).</article-title><source>Southern Lepidopterists News</source><volume>28</volume>: <fpage>105</fpage>–<lpage>108</lpage>.</mixed-citation></ref></ref-list></tp:taxon-treatment>
